# Supplementary material for: Quantitative trait loci affecting reproductive phenology in peach
Source: BMC Plant Biol. 2014 Feb 22;14:52. doi: 10.1186/1471-2229-14-52 (PMC3941940; doi:10.1186/1471-2229-14-52)
Supplement: Additional file 1 — Name and genomic position of SNPs flanking the QTL regions. [file 1471-2229-14-52-S1.xls]

## Sheet: Hoja1
Region	SNP	Scaffold	Position
1a	SNP_IGA_4610	1	1539003
1a	SNP_IGA_35516	1	12167294
1b	SNP_IGA_105536	1	33636940
1b	SNP_IGA_132237	1	44946724
3a	SNP_IGA_291021	3	62608
3a	SNP_IGA_299341	3	3217965
3b	SNP_IGA_316315	3	7165975
3b	SNP_IGA_326457	3	9849666
4a	SNP_IGA_369001	4	441914
4a	SNP_IGA_385899	4	3966620
4b	SNP_IGA_407900	4	10040321
4b	SNP_IGA_415799	4	12715296
4c	SNP_IGA_446390	4	19397033
4c	SNP_IGA_540678	4	29861447
5a	SNP_IGA_543247	5	276220
5a	SNP_IGA_573129	5	5984251
5b	SNP_IGA_589972	5	10714117
5b	SNP_IGA_602331	5	16556187
6a	SNP_IGA_616286	6	3837658
6a	SNP_IGA_629177	6	7927819
6b	SNP_IGA_623894	6	6241931
6b	SNP_IGA_661135	6	15610809
6c	snp_6_13059650	6	13059650
6c/6d	SNP_IGA_678681	6	21455421
6d	SNP_IGA_680499	6	22193808
7a	SNP_IGA_722472	7	3422557
7a	SNP_IGA_741063	7	6595290
7b	SNP_IGA_768368	7	12172075
7b	SNP_IGA_781700	7	17041968
