# Supplementary material for: Quantitative trait loci affecting reproductive phenology in peach
Source: BMC Plant Biol. 2014 Feb 22;14:52. doi: 10.1186/1471-2229-14-52 (PMC3941940; doi:10.1186/1471-2229-14-52)
Supplement: Additional file 2 — Annotation of genes within the QTL regions. [file 1471-2229-14-52-S2.xls]

## Sheet: Hoja1
QTL region	Scaffold	Gene annotation	Start	End	Description
1a	scaffold_1	ppa000500m	1541620	1548811	Leucine-rich repeat protein kinase family protein
	scaffold_1	ppa001121m	1541620	1548811	Leucine-rich repeat protein kinase family protein
	scaffold_1	ppa021710m	1549481	1551763	NAD(P)-linked oxidoreductase superfamily protein
	scaffold_1	ppa016197m	1557744	1559606
	scaffold_1	ppa000823m	1567334	1574269	Stabilizer of iron transporter SufD / Polynucleotidyl transferase
	scaffold_1	ppa005353m	1588127	1592234	ATP sulfurylase 1
	scaffold_1	ppa021744m	1592382	1595441	ATPase E1-E2 type family protein / haloacid dehalogenase-like hydrolase family protein
	scaffold_1	ppa000700m	1598428	1601517	ATPase E1-E2 type family protein / haloacid dehalogenase-like hydrolase family protein
	scaffold_1	ppa000702m	1611118	1614207	ATPase E1-E2 type family protein / haloacid dehalogenase-like hydrolase family protein
	scaffold_1	ppb022847m	1630474	1636852	MuDR family transposase
	scaffold_1	ppa000704m	1639240	1642329	ATPase E1-E2 type family protein / haloacid dehalogenase-like hydrolase family protein
	scaffold_1	ppa018683m	1656007	1658775
	scaffold_1	ppa012907m	1660475	1662387	calmodulin-like 11
	scaffold_1	ppa008202m	1664460	1667987	S-adenosyl-L-methionine-dependent methyltransferases superfamily protein
	scaffold_1	ppa008218m	1664460	1667987	S-adenosyl-L-methionine-dependent methyltransferases superfamily protein
	scaffold_1	ppa003443m	1668246	1671342
	scaffold_1	ppa013749m	1680907	1684569	G-protein gamma subunit 2
	scaffold_1	ppa012121m	1684572	1687261	ADP-ribosylation factor C1
	scaffold_1	ppa003316m	1688305	1692507	Pyruvate kinase family protein
	scaffold_1	ppb013570m	1693079	1694775	RING/U-box superfamily protein
	scaffold_1	ppa018803m	1695232	1696263	F-box and associated interaction domains-containing protein
	scaffold_1	ppa024317m	1697896	1699152	F-box and associated interaction domains-containing protein
	scaffold_1	ppa018301m	1700583	1702955	F-box and associated interaction domains-containing protein
	scaffold_1	ppa020328m	1704353	1705510	F-box and associated interaction domains-containing protein
	scaffold_1	ppa006575m	1717924	1719573	Protein of unknown function (DUF506)
	scaffold_1	ppa013405m	1734825	1735222	RNA-binding (RRM/RBD/RNP motifs) family protein
	scaffold_1	ppa007183m	1737127	1739669	GDP-D-mannose 3\',5\'-epimerase
	scaffold_1	ppa006644m	1742116	1747189	Protein kinase superfamily protein
	scaffold_1	ppa015994m	1748174	1749094	F-box and associated interaction domains-containing protein
	scaffold_1	ppa020650m	1750210	1752386	F-box and associated interaction domains-containing protein
	scaffold_1	ppa024952m	1753103	1754334	Ribonuclease H-like superfamily protein
	scaffold_1	ppa005335m	1758867	1761850	ARM repeat superfamily protein
	scaffold_1	ppa004243m	1762468	1765456	3-ketoacyl-CoA synthase 2
	scaffold_1	ppa000746m	1777361	1781235	Armadillo/beta-catenin-like repeat family protein
	scaffold_1	ppa014293m	1784483	1785616
	scaffold_1	ppb017449m	1791784	1793634	Zinc knuckle (CCHC-type) family protein
	scaffold_1	ppa021499m	1829149	1830549	FAR1-related sequence 5
	scaffold_1	ppa006253m	1839280	1840785	CBL-interacting protein kinase 4
	scaffold_1	ppa001385m	1842674	1845741	Tetratricopeptide repeat (TPR)-like superfamily protein
	scaffold_1	ppa011753m	1848933	1850805	acylaminoacyl-peptidase-related
	scaffold_1	ppa025108m	1862358	1864043	Pentatricopeptide repeat (PPR-like) superfamily protein
	scaffold_1	ppa001729m	1865720	1872301	acylaminoacyl-peptidase-related
	scaffold_1	ppa011212m	1875440	1877149	NAD(P)H dehydrogenase 18
	scaffold_1	ppa002872m	1880351	1884008	protein kinase family protein / peptidoglycan-binding LysM domain-containing protein
	scaffold_1	ppa001330m	1886423	1896998	Protein of unknown function (DUF1012)
	scaffold_1	ppa007895m	1899434	1902259	Protein of unknown function (DUF2361)
	scaffold_1	ppa002909m	1904466	1913208	Glycosyl hydrolase family 47 protein
	scaffold_1	ppa017194m	1913984	1916353	Tetratricopeptide repeat (TPR)-like superfamily protein
	scaffold_1	ppa018535m	1919816	1920652	AUX/IAA transcriptional regulator family protein
	scaffold_1	ppa021842m	1927736	1928521
	scaffold_1	ppa010698m	1934197	1936159	indole-3-acetic acid inducible 14
	scaffold_1	ppa024216m	1940096	1941995
	scaffold_1	ppa006863m	1948293	1953027	magnesium transporter 9
	scaffold_1	ppa001670m	1955312	1958553	Sec23/Sec24 protein transport family protein
	scaffold_1	ppa026588m	1963642	1967980	DREB2A-interacting protein 2
	scaffold_1	ppa012254m	1968879	1971710	CAMV movement protein interacting protein 7
	scaffold_1	ppa023413m	1977796	1979182	Plant protein of unknown function (DUF247)
	scaffold_1	ppa002624m	1984512	1987374
	scaffold_1	ppa002391m	2003622	2006385
	scaffold_1	ppb023579m	2014465	2015684
	scaffold_1	ppa021845m	2015941	2016513
	scaffold_1	ppb021035m	2016844	2017858
	scaffold_1	ppa002363m	2034003	2038514
	scaffold_1	ppb018052m	2046429	2049627
	scaffold_1	ppa015869m	2054423	2056993
	scaffold_1	ppa019381m	2059344	2060890	zinc knuckle (CCHC-type) family protein
	scaffold_1	ppb017830m	2067052	2068902	Zinc knuckle (CCHC-type) family protein
	scaffold_1	ppb019745m	2071602	2071979
	scaffold_1	ppa026441m	2086534	2087895	Plant protein of unknown function (DUF247)
	scaffold_1	ppa019848m	2103354	2104730	Plant protein of unknown function (DUF247)
	scaffold_1	ppa026573m	2113217	2117085
	scaffold_1	ppa023840m	2125085	2128288
	scaffold_1	ppa016690m	2135675	2136067
	scaffold_1	ppb014831m	2144789	2146243
	scaffold_1	ppa020487m	2151607	2152131	RNA polymerase Rpb7-like, N-terminal domain
	scaffold_1	ppa012282m	2153883	2154442	RNA polymerase Rpb7-like, N-terminal domain
	scaffold_1	ppa012042m	2157720	2158309	RNA polymerase Rpb7-like, N-terminal domain
	scaffold_1	ppa001134m	2160944	2165970	CRM family member 3A
	scaffold_1	ppa015903m	2167747	2168971	alpha/beta-Hydrolases superfamily protein
	scaffold_1	ppa017791m	2170192	2171802	basic helix-loop-helix (bHLH) DNA-binding superfamily protein
	scaffold_1	ppa012832m	2172983	2175151	cytosolic ribosomal protein S15
	scaffold_1	ppa004398m	2177511	2181265	P-loop containing nucleoside triphosphate hydrolases superfamily protein
	scaffold_1	ppa000744m	2190757	2195947	zinc knuckle (CCHC-type) family protein
	scaffold_1	ppa005679m	2201545	2205427	Polyketide cyclase/dehydrase and lipid transport superfamily protein
	scaffold_1	ppa009912m	2217188	2220431	TPX2 (targeting protein for Xklp2) protein family
	scaffold_1	ppa005238m	2227162	2232064	ureidoglycolate amidohydrolase
	scaffold_1	ppa010906m	2232718	2233537	homolog of human DNA ligase iv-binding protein XRCC4
	scaffold_1	ppa018808m	2235573	2236219
	scaffold_1	ppa002000m	2238236	2243582	CwfJ-like family protein
	scaffold_1	ppa027177m	2246248	2248264	Protein kinase superfamily protein
	scaffold_1	ppa025505m	2250594	2250806	Serine protease inhibitor, potato inhibitor I-type family protein
	scaffold_1	ppa015379m	2255808	2256134	Serine protease inhibitor, potato inhibitor I-type family protein
	scaffold_1	ppa022437m	2261021	2262043	AGAMOUS-like 61
	scaffold_1	ppa006198m	2271513	2272797	UDP-glcnac-adolichol phosphate glcnac-1-p-transferase
	scaffold_1	ppa015912m	2273814	2274143	Serine protease inhibitor, potato inhibitor I-type family protein
	scaffold_1	ppa018391m	2275946	2276276	Serine protease inhibitor, potato inhibitor I-type family protein
	scaffold_1	ppa018186m	2277117	2277713	RNA-binding (RRM/RBD/RNP motifs) family protein
	scaffold_1	ppa014371m	2279251	2279570	Serine protease inhibitor, potato inhibitor I-type family protein
	scaffold_1	ppa004103m	2283214	2284880	FAD-binding Berberine family protein
	scaffold_1	ppa021973m	2290574	2290939	Serine protease inhibitor, potato inhibitor I-type family protein
	scaffold_1	ppa021967m	2299926	2300231
	scaffold_1	ppa000480m	2301104	2311275	TRAF-like superfamily protein
	scaffold_1	ppa025327m	2315535	2317407	lateral organ boundaries-domain 29
	scaffold_1	ppa007522m	2331964	2335750	Agenet domain-containing protein
	scaffold_1	ppa026963m	2337870	2339087	SMAD/FHA domain-containing protein
	scaffold_1	ppa001861m	2343087	2347029	cellulose synthase like G2
	scaffold_1	ppa020824m	2349170	2350858	Protein kinase superfamily protein
	scaffold_1	ppa001867m	2356816	2361042	cellulose synthase like G2
	scaffold_1	ppa019407m	2364285	2365973	Protein kinase superfamily protein
	scaffold_1	ppa015007m	2369709	2370407	C2H2 and C2HC zinc fingers superfamily protein
	scaffold_1	ppa016491m	2375513	2376094	telomerase activator1
	scaffold_1	ppa001786m	2384855	2389152	Signal transduction histidine kinase, hybrid-type, ethylene sensor
	scaffold_1	ppa019745m	2401302	2402159	AT-hook motif nuclear-localized protein 20
	scaffold_1	ppa020438m	2409904	2411462	BET1P/SFT1P-like protein 14A
	scaffold_1	ppa003132m	2425072	2427492	Protein of unknown function (DUF668)
	scaffold_1	ppa013660m	2434496	2435181
	scaffold_1	ppa000367m	2436940	2443323	Helicase protein with RING/U-box domain
	scaffold_1	ppa010715m	2446621	2447424	3-hydroxyacyl-CoA dehydratase 1
	scaffold_1	ppa003216m	2448350	2457190	actin-related protein 9
	scaffold_1	ppa012735m	2458167	2460388	HR-like lesion-inducing protein-related
	scaffold_1	ppa010189m	2462203	2464789	HR-like lesion-inducing protein-related
	scaffold_1	ppa018441m	2466822	2469165	Mediator complex, subunit Med7
	scaffold_1	ppa001230m	2474700	2479979	anaphase-promoting complex/cyclosome 2
	scaffold_1	ppa007267m	2480751	2482613	2-oxoglutarate (2OG) and Fe(II)-dependent oxygenase superfamily protein
	scaffold_1	ppa018582m	2483544	2486127	2-oxoglutarate (2OG) and Fe(II)-dependent oxygenase superfamily protein
	scaffold_1	ppa025648m	2491937	2493653	2-oxoglutarate (2OG) and Fe(II)-dependent oxygenase superfamily protein
	scaffold_1	ppa007487m	2510063	2512298	2-oxoglutarate (2OG) and Fe(II)-dependent oxygenase superfamily protein
	scaffold_1	ppb020911m	2513103	2515969	2-oxoglutarate (2OG) and Fe(II)-dependent oxygenase superfamily protein
	scaffold_1	ppa021125m	2517736	2521753	2-oxoglutarate (2OG) and Fe(II)-dependent oxygenase superfamily protein
	scaffold_1	ppa018281m	2524413	2524823	2-oxoglutarate (2OG) and Fe(II)-dependent oxygenase superfamily protein
	scaffold_1	ppb022870m	2526577	2528613
	scaffold_1	ppa027010m	2533492	2535758
	scaffold_1	ppa010521m	2536296	2537036
	scaffold_1	ppa013254m	2538667	2540886
	scaffold_1	ppa022672m	2541793	2543397	2-oxoglutarate (2OG) and Fe(II)-dependent oxygenase superfamily protein
	scaffold_1	ppa021799m	2545242	2545787
	scaffold_1	ppa015518m	2546914	2548414	2-oxoglutarate (2OG) and Fe(II)-dependent oxygenase superfamily protein
	scaffold_1	ppa023251m	2553664	2554936	2-oxoglutarate (2OG) and Fe(II)-dependent oxygenase superfamily protein
	scaffold_1	ppb010973m	2560741	2561800	2-oxoglutarate (2OG) and Fe(II)-dependent oxygenase superfamily protein
	scaffold_1	ppa007477m	2562502	2563959	2-oxoglutarate (2OG) and Fe(II)-dependent oxygenase superfamily protein
	scaffold_1	ppb006192m	2570121	2571625	2-oxoglutarate (2OG) and Fe(II)-dependent oxygenase superfamily protein
	scaffold_1	ppa007457m	2573961	2575630	2-oxoglutarate (2OG) and Fe(II)-dependent oxygenase superfamily protein
	scaffold_1	ppa010219m	2578063	2579356	2-oxoglutarate (2OG) and Fe(II)-dependent oxygenase superfamily protein
	scaffold_1	ppa013068m	2581485	2582563	Uncharacterised protein family (UPF0497)
	scaffold_1	ppa015276m	2589293	2591503	nodulin MtN21 /EamA-like transporter family protein
	scaffold_1	ppa020581m	2592804	2594810	nodulin MtN21 /EamA-like transporter family protein
	scaffold_1	ppa011217m	2595842	2598377	basic helix-loop-helix (bHLH) DNA-binding superfamily protein
	scaffold_1	ppa010402m	2600355	2604573	electron transfer flavoprotein beta
	scaffold_1	ppa019060m	2607164	2608252	RING/U-box superfamily protein
	scaffold_1	ppa013137m	2616966	2617573	Integrase-type DNA-binding superfamily protein
	scaffold_1	ppa018601m	2621868	2622359	Integrase-type DNA-binding superfamily protein
	scaffold_1	ppa024173m	2633064	2633762	ethylene response factor 1
	scaffold_1	ppa011885m	2657611	2658481
	scaffold_1	ppa016747m	2665116	2666106	Polynucleotidyl transferase, ribonuclease H-like superfamily protein
	scaffold_1	ppa005764m	2675183	2676785
	scaffold_1	ppa013754m	2686187	2686818
	scaffold_1	ppa019224m	2708185	2709309
	scaffold_1	ppa008543m	2714213	2716987	type one serine/threonine protein phosphatase 6
	scaffold_1	ppa004004m	2727030	2728650	phosphate transporter 1;5
	scaffold_1	ppa004157m	2734591	2736171	phosphate transporter 1;4
	scaffold_1	ppb018746m	2739116	2741522
	scaffold_1	ppa009846m	2743469	2744500	phosphoenolpyruvate carboxylase kinase 1
	scaffold_1	ppa002669m	2748383	2753025	cryptochrome 2
	scaffold_1	ppa013034m	2754384	2756911	actin depolymerizing factor 6
	scaffold_1	ppa009300m	2758562	2759709	ribosomal protein L5 B
	scaffold_1	ppa020190m	2785804	2787321	myb domain protein 15
	scaffold_1	ppa008435m	2802985	2805747	Lactate/malate dehydrogenase family protein
	scaffold_1	ppa003987m	2820543	2825305	Pre-mRNA splicing Prp18-interacting factor
	scaffold_1	ppa025573m	2826382	2827029
	scaffold_1	ppa006540m	2829463	2833515	NAD(P)-linked oxidoreductase superfamily protein
	scaffold_1	ppa026921m	2836635	2837012	tubulin beta-1 chain
	scaffold_1	ppa011087m	2842401	2843683	glutathione S-transferase tau 7
	scaffold_1	ppa006555m	2844159	2847999	NAD(P)-linked oxidoreductase superfamily protein
	scaffold_1	ppa023189m	2849310	2855287	Regulator of chromosome condensation (RCC1) family with FYVE zinc finger domain
	scaffold_1	ppa004764m	2856939	2862040	XB3 ortholog 5 in Arabidopsis thaliana
	scaffold_1	ppa005321m	2856939	2862040	XB3 ortholog 5 in Arabidopsis thaliana
	scaffold_1	ppa015837m	2872829	2873455	Protein of unknown function (DUF640)
	scaffold_1	ppa002881m	2888832	2893017	S-adenosyl-L-methionine-dependent methyltransferases superfamily protein
	scaffold_1	ppa003790m	2901040	2907255	AGC (cAMP-dependent, cGMP-dependent and protein kinase C) kinase family protein
	scaffold_1	ppa020300m	2907839	2910277	Tetratricopeptide repeat (TPR)-like superfamily protein
	scaffold_1	ppa005419m	2913269	2920692	casein kinase I
	scaffold_1	ppa021272m	2929418	2930038
	scaffold_1	ppa019501m	2937794	2939135	ENTH/VHS family protein
	scaffold_1	ppa000302m	2942462	2950533	COP1-interacting protein-related
	scaffold_1	ppa009852m	2951530	2953571	Protein phosphatase 2C family protein
	scaffold_1	ppa023712m	2956433	2959654	NB-ARC domain-containing disease resistance protein
	scaffold_1	ppa015679m	2963135	2967481	RNA-binding (RRM/RBD/RNP motifs) family protein
	scaffold_1	ppa013222m	2968157	2970226	Ribosomal protein L14
	scaffold_1	ppa013377m	2968157	2970226	Ribosomal protein L14
	scaffold_1	ppa013829m	2977333	2978731
	scaffold_1	ppa011640m	2981760	2984792	glycolipid transfer protein 1
	scaffold_1	ppa011643m	2981760	2984792	glycolipid transfer protein 1
	scaffold_1	ppa012727m	2981760	2984792	glycolipid transfer protein 1
	scaffold_1	ppa016783m	2989763	2991791	polyubiquitin 10
	scaffold_1	ppa021166m	2992914	2993804	polyubiquitin 10
	scaffold_1	ppa001068m	3004360	3008249	P-loop containing nucleoside triphosphate hydrolases superfamily protein
	scaffold_1	ppa009629m	3012284	3015093	Plastid-lipid associated protein PAP / fibrillin family protein
	scaffold_1	ppa000831m	3016005	3019725	Transducin/WD40 repeat-like superfamily protein
	scaffold_1	ppa021498m	3027222	3032588	fatty alcohol oxidase 3
	scaffold_1	ppa001691m	3033322	3041315	phosphate 1
	scaffold_1	ppa016412m	3056759	3057893	PLAC8 family protein
	scaffold_1	ppb024512m	3060756	3061791
	scaffold_1	ppa019128m	3067215	3068180	PLAC8 family protein
	scaffold_1	ppa015521m	3071164	3072475	Disease resistance protein (CC-NBS-LRR class) family
	scaffold_1	ppa017629m	3074596	3075380	PLAC8 family protein
	scaffold_1	ppa017163m	3076401	3080255	Disease resistance protein (CC-NBS-LRR class) family
	scaffold_1	ppa017931m	3081715	3082195
	scaffold_1	ppa015286m	3085350	3086043	PLAC8 family protein
	scaffold_1	ppb024626m	3095746	3096733	Disease resistance protein (CC-NBS-LRR class) family
	scaffold_1	ppa017874m	3098959	3099875	PLAC8 family protein
	scaffold_1	ppb021713m	3103856	3104681	Disease resistance protein (CC-NBS-LRR class) family
	scaffold_1	ppa020240m	3109834	3110729	PLAC8 family protein
	scaffold_1	ppa020310m	3117341	3118324	PLAC8 family protein
	scaffold_1	ppa019783m	3121098	3122675	Disease resistance protein (CC-NBS-LRR class) family
	scaffold_1	ppa016009m	3129883	3130971	NB-ARC domain-containing disease resistance protein
	scaffold_1	ppa018004m	3132284	3135574	NB-ARC domain-containing disease resistance protein
	scaffold_1	ppa017482m	3137493	3138669	PLAC8 family protein
	scaffold_1	ppa017060m	3147101	3147517	Plant self-incompatibility protein S1 family
	scaffold_1	ppa011230m	3149161	3152660	Peroxisomal membrane 22 kDa (Mpv17/PMP22) family protein
	scaffold_1	ppa012967m	3158251	3159177
	scaffold_1	ppa001985m	3189905	3195037	no pollen germination related 2
	scaffold_1	ppa013229m	3197603	3199554	Ribosomal protein L14
	scaffold_1	ppa023581m	3200425	3204399	NagB/RpiA/CoA transferase-like superfamily protein
	scaffold_1	ppa012783m	3222601	3223841	Ribosomal L28 family
	scaffold_1	ppa019989m	3225973	3227919	RNA-binding (RRM/RBD/RNP motifs) family protein
	scaffold_1	ppa016704m	3230578	3233592	RNA-binding (RRM/RBD/RNP motifs) family protein
	scaffold_1	ppa010500m	3237545	3240514	plastid developmental protein DAG, putative
	scaffold_1	ppa025994m	3241203	3241877	Pathogenesis-related thaumatin superfamily protein
	scaffold_1	ppa012598m	3243486	3245914	cyanase
	scaffold_1	ppa003209m	3250383	3254250	peptide transporter 3
	scaffold_1	ppa000696m	3254874	3258683	Protein of unknown function (DUF810)
	scaffold_1	ppa001275m	3261425	3270672	Cyclopropane-fatty-acyl-phospholipid synthase
	scaffold_1	ppa005309m	3272193	3275209	RNA-binding (RRM/RBD/RNP motifs) family protein
	scaffold_1	ppa025643m	3277132	3278144
	scaffold_1	ppb018608m	3281690	3282107
	scaffold_1	ppa026663m	3284419	3289013	actin-related protein C2B
	scaffold_1	ppa021783m	3290459	3291325	Family of unknown function (DUF716)
	scaffold_1	ppa022331m	3292589	3293956	Pentatricopeptide repeat (PPR) superfamily protein
	scaffold_1	ppa013360m	3296887	3298002	proton gradient regulation 5
	scaffold_1	ppa011357m	3298459	3302077	Eukaryotic initiation factor 4E protein
	scaffold_1	ppa018920m	3309246	3312630	Disease resistance protein (CC-NBS-LRR class) family
	scaffold_1	ppa010705m	3316478	3318762	seed gene 1
	scaffold_1	ppa021353m	3318989	3319929	HAD superfamily, subfamily IIIB acid phosphatase
	scaffold_1	ppa013088m	3320429	3323124	Ribosomal protein L14p/L23e family protein
	scaffold_1	ppa025484m	3329903	3333451	SET-domain containing protein lysine methyltransferase family protein
	scaffold_1	ppa003140m	3339719	3342360	Protein of unknown function (DUF3527)
	scaffold_1	ppa023124m	3347887	3350040	CCT motif family protein
	scaffold_1	ppa003451m	3356052	3364202	MOS4-associated complex 3A
	scaffold_1	ppa010889m	3366257	3367843	TLD-domain containing nucleolar protein
	scaffold_1	ppa025202m	3370315	3373660	Disease resistance protein (CC-NBS-LRR class) family
	scaffold_1	ppa026242m	3375448	3375741	translocase of outer membrane 22-V
	scaffold_1	ppa023360m	3377666	3378637
	scaffold_1	ppa018388m	3390581	3393900	Disease resistance protein (CC-NBS-LRR class) family
	scaffold_1	ppa023410m	3394745	3398105	Disease resistance protein (CC-NBS-LRR class) family
	scaffold_1	ppa006044m	3399558	3401379	S-adenosyl-L-methionine-dependent methyltransferases superfamily protein
	scaffold_1	ppa021081m	3403876	3405543	Tetratricopeptide repeat (TPR)-like superfamily protein
	scaffold_1	ppa009229m	3409230	3410525	plasmodesmata-located protein 2
	scaffold_1	ppa018885m	3420348	3423578	Disease resistance protein (CC-NBS-LRR class) family
	scaffold_1	ppa017542m	3427794	3428324	K-box region and MADS-box transcription factor family protein
	scaffold_1	ppa025358m	3428917	3430947	Tetratricopeptide repeat (TPR)-like superfamily protein
	scaffold_1	ppa016376m	3431977	3433851	RNA-binding (RRM/RBD/RNP motifs) family protein
	scaffold_1	ppa005170m	3436242	3441626	Nuclear transport factor 2 (NTF2) family protein with RNA binding (RRM-RBD-RNP motifs) domain
	scaffold_1	ppa004629m	3442382	3446230	Tetratricopeptide repeat (TPR)-like superfamily protein
	scaffold_1	ppa026634m	3448175	3449794	Calcium-dependent lipid-binding (CaLB domain) family protein
	scaffold_1	ppa009545m	3458335	3460668	auxin-induced protein 13
	scaffold_1	ppa004448m	3463800	3470653	isopropyl malate isomerase large subunit 1
	scaffold_1	ppa003036m	3476296	3481585	mediator subunit 8
	scaffold_1	ppa003198m	3476296	3481585	mediator subunit 8
	scaffold_1	ppa015666m	3481926	3482261	Plant self-incompatibility protein S1 family
	scaffold_1	ppa014649m	3487207	3489058	Calcium-binding EF-hand family protein
	scaffold_1	ppa023963m	3490579	3492142	Calcium-binding EF-hand family protein
	scaffold_1	ppa022625m	3493874	3494305	Calcium-binding EF-hand family protein
	scaffold_1	ppa020437m	3497214	3500527	Disease resistance protein (CC-NBS-LRR class) family
	scaffold_1	ppa015959m	3509962	3510465	Calcium-binding EF-hand family protein
	scaffold_1	ppa025456m	3511592	3512378	Calcium-binding EF-hand family protein
	scaffold_1	ppa000475m	3514047	3527066	MUTL protein homolog 1
	scaffold_1	ppa013246m	3528255	3528845
	scaffold_1	ppa021461m	3530638	3531894	F-box family protein with a domain of unknown function (DUF295)
	scaffold_1	ppa019926m	3532959	3533758
	scaffold_1	ppa003810m	3541120	3545730	GLU-ADT subunit B
	scaffold_1	ppa012868m	3554587	3558251
	scaffold_1	ppa002444m	3563619	3565856	SU(VAR)3-9 homolog 9
	scaffold_1	ppa012188m	3576822	3578191	AWPM-19-like family protein
	scaffold_1	ppa008043m	3578459	3579674	Surfeit locus protein 6
	scaffold_1	ppa017942m	3592604	3593691	myb domain protein 305
	scaffold_1	ppa002963m	3596696	3599096
	scaffold_1	ppa024234m	3602257	3603206	myb domain protein 305
	scaffold_1	ppa025910m	3605007	3606848	Tetratricopeptide repeat (TPR)-like superfamily protein
	scaffold_1	ppa019915m	3607794	3610293	Disease resistance protein (CC-NBS-LRR class) family
	scaffold_1	ppa018630m	3612879	3615121	Major facilitator superfamily protein
	scaffold_1	ppa023161m	3618459	3619207
	scaffold_1	ppa017506m	3620645	3623824	Disease resistance protein (CC-NBS-LRR class) family
	scaffold_1	ppa013968m	3626396	3627772
	scaffold_1	ppa023526m	3637549	3640729	Disease resistance protein (CC-NBS-LRR class) family
	scaffold_1	ppa010354m	3645260	3647708	Haloacid dehalogenase-like hydrolase (HAD) superfamily protein
	scaffold_1	ppa004542m	3655374	3657084	ammonium transporter 1;1
	scaffold_1	ppa007065m	3659570	3661625	Ribonuclease H-like superfamily protein
	scaffold_1	ppa004812m	3674978	3681748	Peptidase S41 family protein
	scaffold_1	ppa020895m	3682488	3683789
	scaffold_1	ppb015019m	3689117	3689407	small acidic protein 1
	scaffold_1	ppa025248m	3691414	3692610	F-box family protein with a domain of unknown function (DUF295)
	scaffold_1	ppa020448m	3697962	3699221	F-box family protein with a domain of unknown function (DUF295)
	scaffold_1	ppb016872m	3707108	3709518	UDP-glucosyl transferase 85A2
	scaffold_1	ppa016380m	3712970	3713482	UDP-glucosyl transferase 85A5
	scaffold_1	ppa014954m	3725610	3731018	Transducin family protein / WD-40 repeat family protein
	scaffold_1	ppa005431m	3743367	3746814	beta-amylase 1
	scaffold_1	ppa014053m	3748756	3749551	Late embryogenesis abundant protein (LEA) family protein
	scaffold_1	ppa001457m	3767146	3777320	triglyceride lipases;triglyceride lipases
	scaffold_1	ppa010795m	3778763	3779998
	scaffold_1	ppa000189m	3789856	3805479	myosin XI B
	scaffold_1	ppa019979m	3819005	3820900	YUCCA 3
	scaffold_1	ppa012686m	3823139	3824340	coenzyme F420 hydrogenase family / dehydrogenase, beta subunit family
	scaffold_1	ppa005304m	3841786	3848436	coenzyme F420 hydrogenase family / dehydrogenase, beta subunit family
	scaffold_1	ppa016141m	3851367	3852723	BLISTER
	scaffold_1	ppa019473m	3854955	3860240	BLISTER
	scaffold_1	ppa012928m	3862725	3864231	glutathione S-transferase tau 7
	scaffold_1	ppa023716m	3868630	3870378	glutathione S-transferase TAU 8
	scaffold_1	ppa026171m	3878185	3878951	glutathione S-transferase tau 7
	scaffold_1	ppb012710m	3883898	3884515
	scaffold_1	ppa024763m	3887839	3888054
	scaffold_1	ppa022390m	3888395	3890198
	scaffold_1	ppa023783m	3892438	3894558	disease resistance family protein / LRR family protein
	scaffold_1	ppa027094m	3899732	3901124	glutathione S-transferase TAU 23
	scaffold_1	ppa025885m	3902494	3902808	glutathione S-transferase TAU 8
	scaffold_1	ppa022893m	3907830	3908408	Polynucleotidyl transferase, ribonuclease H-like superfamily protein
	scaffold_1	ppa022703m	3918555	3920471
	scaffold_1	ppa019850m	3923951	3924364	Plant self-incompatibility protein S1 family
	scaffold_1	ppa021615m	3928435	3928869	Plant self-incompatibility protein S1 family
	scaffold_1	ppa019562m	3938447	3938773	Plant self-incompatibility protein S1 family
	scaffold_1	ppb019677m	3948678	3949019	UDP-glucosyl transferase 85A5
	scaffold_1	ppa017218m	3980038	3981176	glutathione S-transferase TAU 8
	scaffold_1	ppa024247m	3982675	3983765	glutathione S-transferase TAU 8
	scaffold_1	ppa021702m	3986114	3987162	glutathione S-transferase TAU 8
	scaffold_1	ppa027149m	3988306	3989252	transcription factor IIIA
	scaffold_1	ppb017740m	3990373	3991404
	scaffold_1	ppa019101m	3999939	4000646
	scaffold_1	ppa013032m	4006598	4009885	GRIM-19 protein
	scaffold_1	ppa003391m	4010630	4015979	heat shock protein 60
	scaffold_1	ppa010764m	4016221	4019411	RING/FYVE/PHD zinc finger superfamily protein
	scaffold_1	ppa000545m	4020697	4034381	Sec23/Sec24 protein transport family protein
	scaffold_1	ppa023345m	4043296	4048504	Serinc-domain containing serine and sphingolipid biosynthesis protein
	scaffold_1	ppa020939m	4049278	4050027	Disease resistance-responsive (dirigent-like protein) family protein
	scaffold_1	ppa022306m	4060163	4060921	Disease resistance-responsive (dirigent-like protein) family protein
	scaffold_1	ppa009657m	4062192	4063384	hydroxyethylthiazole kinase family protein
	scaffold_1	ppa026490m	4070635	4071006	Plant self-incompatibility protein S1 family
	scaffold_1	ppa021054m	4071525	4072352	Plant self-incompatibility protein S1 family
	scaffold_1	ppa013802m	4073323	4074211	Plant self-incompatibility protein S1 family
	scaffold_1	ppa021138m	4076624	4076962	Plant self-incompatibility protein S1 family
	scaffold_1	ppa006063m	4081364	4084521	Core-2/I-branching beta-1,6-N-acetylglucosaminyltransferase family protein
	scaffold_1	ppa016906m	4085870	4090631	Uncharacterized protein family (UPF0016)
	scaffold_1	ppa000499m	4103442	4107622	Leucine-rich repeat receptor-like protein kinase family protein
	scaffold_1	ppa018751m	4108651	4109064	Plant self-incompatibility protein S1 family
	scaffold_1	ppa025982m	4110031	4110438	Plant self-incompatibility protein S1 family
	scaffold_1	ppa015247m	4112072	4114870	GroES-like zinc-binding alcohol dehydrogenase family protein
	scaffold_1	ppa014917m	4119222	4120069	Plant neutral invertase family protein
	scaffold_1	ppa026300m	4130394	4130612	Plant self-incompatibility protein S1 family
	scaffold_1	ppa018418m	4133469	4133906	Plant self-incompatibility protein S1 family
	scaffold_1	ppa022583m	4135405	4135887	Plant self-incompatibility protein S1 family
	scaffold_1	ppa026516m	4138272	4138598
	scaffold_1	ppa022867m	4140857	4141834	MAP kinase kinase 9
	scaffold_1	ppa024197m	4148314	4148739	Plant self-incompatibility protein S1 family
	scaffold_1	ppa022612m	4155576	4156569	FAR1-related sequence 3
	scaffold_1	ppa023409m	4163084	4163452	Plant self-incompatibility protein S1 family
	scaffold_1	ppb020108m	4175709	4177020	Plant self-incompatibility protein S1 family
	scaffold_1	ppa021133m	4181220	4181588	Plant self-incompatibility protein S1 family
	scaffold_1	ppa026119m	4185798	4186166	Plant self-incompatibility protein S1 family
	scaffold_1	ppa024792m	4189057	4189961	Plant self-incompatibility protein S1 family
	scaffold_1	ppa015167m	4197955	4198290	Plant self-incompatibility protein S1 family
	scaffold_1	ppa015226m	4199602	4200397	Plant self-incompatibility protein S1 family
	scaffold_1	ppb018399m	4202779	4203231	S-protein homologue 1
	scaffold_1	ppa021136m	4208579	4209013	Plant self-incompatibility protein S1 family
	scaffold_1	ppa024980m	4211947	4212378	Plant self-incompatibility protein S1 family
	scaffold_1	ppa015641m	4233062	4233457	Plant self-incompatibility protein S1 family
	scaffold_1	ppa018736m	4241156	4241503	Plant self-incompatibility protein S1 family
	scaffold_1	ppa021013m	4244973	4245383	Plant self-incompatibility protein S1 family
	scaffold_1	ppa015628m	4246323	4246709	Plant self-incompatibility protein S1 family
	scaffold_1	ppa017979m	4247557	4253169
	scaffold_1	ppa015456m	4256459	4256773
	scaffold_1	ppa021453m	4266126	4267864
	scaffold_1	ppa015647m	4268122	4268544	Polynucleotidyl transferase, ribonuclease H-like superfamily protein
	scaffold_1	ppa001210m	4269968	4272810	Leucine-rich repeat receptor-like protein kinase family protein
	scaffold_1	ppa011586m	4281164	4285639	Inosine triphosphate pyrophosphatase family protein
	scaffold_1	ppa005761m	4288216	4293121	Pectin lyase-like superfamily protein
	scaffold_1	ppa003722m	4307627	4312116	purple acid phosphatase 23
	scaffold_1	ppa004248m	4307627	4312116	purple acid phosphatase 23
	scaffold_1	ppa008405m	4313443	4317567	potassium channel beta subunit 1
	scaffold_1	ppa020252m	4319768	4325008	PB1 domain-containing protein tyrosine kinase
	scaffold_1	ppa014647m	4332584	4334188	nine-cis-epoxycarotenoid dioxygenase 6
	scaffold_1	ppa024818m	4338391	4339217	alternative oxidase 2
	scaffold_1	ppa009277m	4354495	4357660	Tetratricopeptide repeat (TPR)-like superfamily protein
	scaffold_1	ppa008213m	4378575	4380880	alternative oxidase 2
	scaffold_1	ppa008350m	4382479	4384052	alternative oxidase 2
	scaffold_1	ppa020808m	4386161	4388099	TTF-type zinc finger protein with HAT dimerisation domain
	scaffold_1	ppa026257m	4415200	4416634	ENTH/ANTH/VHS superfamily protein
	scaffold_1	ppa018199m	4419906	4421255	natural resistance associated macrophage protein 4
	scaffold_1	ppa003361m	4449202	4452988	ENTH/ANTH/VHS superfamily protein
	scaffold_1	ppa014047m	4455261	4458136
	scaffold_1	ppa014114m	4455717	4456217
	scaffold_1	ppa013541m	4456324	4457341
	scaffold_1	ppa023964m	4461241	4466200	pathogenesis related homeodomain protein A
	scaffold_1	ppa017202m	4467576	4472465	RING/FYVE/PHD zinc finger superfamily protein
	scaffold_1	ppa020315m	4484892	4487819	Cytidine/deoxycytidylate deaminase family protein
	scaffold_1	ppa018578m	4493090	4496553	chloroplast import apparatus 2
	scaffold_1	ppa004405m	4503016	4508444	RNA-binding KH domain-containing protein
	scaffold_1	ppa013571m	4509314	4510754	Tautomerase/MIF superfamily protein
	scaffold_1	ppa018049m	4517084	4524997	DNA ligase IV
	scaffold_1	ppa002057m	4526454	4533022	DNA ligase IV
	scaffold_1	ppa006180m	4533566	4536836
	scaffold_1	ppa010972m	4540668	4542186	basic helix-loop-helix (bHLH) DNA-binding superfamily protein
	scaffold_1	ppa014444m	4555038	4555933
	scaffold_1	ppa009238m	4560498	4563131	purple acid phosphatase 28
	scaffold_1	ppa1027223m	4573992	4577649	Leucine-rich receptor-like protein kinase family protein
	scaffold_1	ppa010424m	4578233	4579951
	scaffold_1	ppa026880m	4580702	4587362	alpha-mannosidase 1
	scaffold_1	ppa000646m	4604200	4608606	Double Clp-N motif-containing P-loop nucleoside triphosphate hydrolases superfamily protein
	scaffold_1	ppa023750m	4613321	4617503
	scaffold_1	ppa005424m	4619511	4622941
	scaffold_1	ppa022052m	4625702	4627451	Ribonuclease H-like superfamily protein
	scaffold_1	ppa014734m	4639756	4639959
	scaffold_1	ppa014066m	4644269	4644727
	scaffold_1	ppa010068m	4646731	4648335	zinc knuckle (CCHC-type) family protein
	scaffold_1	ppa010542m	4652681	4654238	Ribosomal protein L30/L7 family protein
	scaffold_1	ppa007564m	4654488	4659109
	scaffold_1	ppa020785m	4661798	4663736	Leucine-rich repeat protein kinase family protein
	scaffold_1	ppa014311m	4684221	4685047
	scaffold_1	ppa000670m	4690362	4703126	autoinhibited Ca(2+)-ATPase 10
	scaffold_1	ppa000703m	4690362	4703126	autoinhibited Ca(2+)-ATPase 10
	scaffold_1	ppa025264m	4703770	4706441	choline monooxygenase, putative (CMO-like)
	scaffold_1	ppa026538m	4711237	4712372	senescence-associated gene 12
	scaffold_1	ppa025602m	4717833	4718969	senescence-associated gene 12
	scaffold_1	ppa026479m	4755148	4755542	Yippee family putative zinc-binding protein
	scaffold_1	ppa008019m	4759754	4762427	plant intracellular ras group-related LRR 6
	scaffold_1	ppa012264m	4766312	4767019	Oligosaccharyltransferase complex/magnesium transporter family protein
	scaffold_1	ppa007237m	4769217	4773781	Nucleotide/sugar transporter family protein
	scaffold_1	ppa024134m	4784045	4786926	Auxin efflux carrier family protein
	scaffold_1	ppa025174m	4791145	4794840	Auxin efflux carrier family protein
	scaffold_1	ppa013470m	4797127	4798940	reticulata-related 1
	scaffold_1	ppa014392m	4816261	4817195
	scaffold_1	ppa009700m	4817218	4818580	WRKY DNA-binding protein 11
	scaffold_1	ppa016481m	4826140	4826511
	scaffold_1	ppa010721m	4829803	4835009	Membrane fusion protein Use1
	scaffold_1	ppa010734m	4829803	4835009	Membrane fusion protein Use1
	scaffold_1	ppa001445m	4837088	4840458
	scaffold_1	ppa008115m	4846316	4850116	Transducin/WD40 repeat-like superfamily protein
	scaffold_1	ppa023843m	4851269	4853580	Major facilitator superfamily protein
	scaffold_1	ppa023227m	4854575	4856456	Major facilitator superfamily protein
	scaffold_1	ppa011951m	4857173	4858812	thioredoxin X
	scaffold_1	ppa012115m	4860322	4863458
	scaffold_1	ppa007602m	4874689	4877729	P-loop containing nucleoside triphosphate hydrolases superfamily protein
	scaffold_1	ppa017810m	4881327	4883924	P-loop containing nucleoside triphosphate hydrolases superfamily protein
	scaffold_1	ppa015894m	4892549	4896747	P-loop containing nucleoside triphosphate hydrolases superfamily protein
	scaffold_1	ppa002317m	4897499	4900167	P-loop containing nucleoside triphosphate hydrolases superfamily protein
	scaffold_1	ppa021912m	4904310	4907579	Pentatricopeptide repeat (PPR) superfamily protein
	scaffold_1	ppa013773m	4908161	4908969	Eukaryotic protein of unknown function (DUF872)
	scaffold_1	ppa009610m	4914220	4915795	xyloglucan endotransglycosylase 6
	scaffold_1	ppa004174m	4917619	4919438
	scaffold_1	ppa015491m	4929707	4930303
	scaffold_1	ppa022227m	4930577	4932709	non-intrinsic ABC protein 3
	scaffold_1	ppa006019m	4934148	4938571	PRP38 family protein
	scaffold_1	ppa017787m	4942474	4943730	RING/U-box superfamily protein
	scaffold_1	ppa023214m	4970031	4973440
	scaffold_1	ppa018774m	4975686	4978784	Leucine-rich repeat transmembrane protein kinase
	scaffold_1	ppa004735m	4984096	4989039	TRICHOME BIREFRINGENCE-LIKE 5
	scaffold_1	ppb017077m	4990211	4991029	SPT2 chromatin protein
	scaffold_1	ppa025755m	4992055	4992834	SPT2 chromatin protein
	scaffold_1	ppa016510m	4995209	4996982	homeobox from Arabidopsis thaliana
	scaffold_1	ppa016924m	4999727	4999984	low-molecular-weight cysteine-rich 59
	scaffold_1	ppa015045m	5002673	5003380
	scaffold_1	ppa013230m	5006778	5007815
	scaffold_1	ppa006288m	5014064	5018957	phosphorylethanolamine cytidylyltransferase 1
	scaffold_1	ppa010830m	5019913	5021002
	scaffold_1	ppa025097m	5028623	5037496	isoamylase 1
	scaffold_1	ppa019993m	5055600	5056472	Undecaprenyl pyrophosphate synthetase family protein
	scaffold_1	ppa017180m	5063456	5063986	SAUR-like auxin-responsive protein family
	scaffold_1	ppa007250m	5068978	5077218	galacturonic acid kinase
	scaffold_1	ppa021550m	5090475	5094148	high-affinity K+ transporter 1
	scaffold_1	ppa022271m	5095421	5097589	disease resistance family protein / LRR family protein
	scaffold_1	ppa025255m	5106950	5109900	high-affinity K+ transporter 1
	scaffold_1	ppa010877m	5118125	5121289	Phospholipase A2 family protein
	scaffold_1	ppa025279m	5122562	5123779	F-box family protein
	scaffold_1	ppa022656m	5128394	5129590	F-box family protein
	scaffold_1	ppa017169m	5133935	5135264	Ribonuclease H-like superfamily protein
	scaffold_1	ppa019839m	5143316	5143648	O-fucosyltransferase family protein
	scaffold_1	ppa026517m	5153876	5155194	F-box family protein
	scaffold_1	ppa007224m	5156663	5157944	F-box family protein
	scaffold_1	ppa025786m	5161603	5165695
	scaffold_1	ppa014388m	5167855	5170885
	scaffold_1	ppa014339m	5172209	5172794	Mitochondrial outer membrane translocase complex, subunit Tom7
	scaffold_1	ppa008652m	5176314	5178454	methyl-CPG-binding domain protein 02
	scaffold_1	ppa003551m	5179234	5182512
	scaffold_1	ppa000479m	5209083	5216164	auxin response factor 6
	scaffold_1	ppa010747m	5216765	5220471	N-terminal nucleophile aminohydrolases (Ntn hydrolases) superfamily protein
	scaffold_1	ppa000886m	5246370	5255252	RNA helicase, ATP-dependent, SK12/DOB1 protein
	scaffold_1	ppa018282m	5255836	5257504	cinnamate-4-hydroxylase
	scaffold_1	ppa004787m	5265740	5270817	acetyl Co-enzyme a carboxylase biotin carboxylase subunit
	scaffold_1	ppa019087m	5272151	5272970
	scaffold_1	ppa010802m	5274461	5278182	Protein of unknown function (DUF581)
	scaffold_1	ppa014811m	5283344	5283697
	scaffold_1	ppa006191m	5286391	5289602	Pentatricopeptide repeat (PPR) superfamily protein
	scaffold_1	ppa018572m	5289836	5294511	Protein kinase protein with adenine nucleotide alpha hydrolases-like domain
	scaffold_1	ppa006245m	5296012	5298748	Protein kinase protein with adenine nucleotide alpha hydrolases-like domain
	scaffold_1	ppa002739m	5300029	5303171	Leucine-rich repeat protein kinase family protein
	scaffold_1	ppa006478m	5304940	5309433	Pseudouridine synthase family protein
	scaffold_1	ppa014279m	5317367	5317620
	scaffold_1	ppa008705m	5318937	5325783	regulatory particle non-ATPase 13
	scaffold_1	ppa023103m	5337545	5338171	NAC domain containing protein 50
	scaffold_1	ppa001118m	5340531	5350601	transducin family protein / WD-40 repeat family protein
	scaffold_1	ppa022710m	5350873	5360691	cycloartenol synthase 1
	scaffold_1	ppa016597m	5364261	5365201	Polynucleotidyl transferase, ribonuclease H-like superfamily protein
	scaffold_1	ppa001844m	5371600	5382735	cycloartenol synthase 1
	scaffold_1	ppa015228m	5384717	5389687	ARM repeat superfamily protein
	scaffold_1	ppa014714m	5391012	5391656	NAD(P)-binding Rossmann-fold superfamily protein
	scaffold_1	ppa007540m	5392544	5397178	Protein kinase superfamily protein
	scaffold_1	ppa013327m	5399433	5402101	PREFOLDIN 1
	scaffold_1	ppa022801m	5402535	5402942	Plant self-incompatibility protein S1 family
	scaffold_1	ppa022379m	5408320	5408751	Plant self-incompatibility protein S1 family
	scaffold_1	ppa017243m	5410912	5411235	Plant self-incompatibility protein S1 family
	scaffold_1	ppa022407m	5415064	5415348	Plant self-incompatibility protein S1 family
	scaffold_1	ppa018200m	5418208	5418546	Plant self-incompatibility protein S1 family
	scaffold_1	ppa024483m	5419824	5420219	Plant self-incompatibility protein S1 family
	scaffold_1	ppa027078m	5422257	5422475	Plant self-incompatibility protein S1 family
	scaffold_1	ppa022092m	5423953	5424348	Plant self-incompatibility protein S1 family
	scaffold_1	ppa025001m	5435780	5436115	Plant self-incompatibility protein S1 family
	scaffold_1	ppa013449m	5438065	5439129
	scaffold_1	ppa024941m	5472515	5473580	homolog of carrot EP3-3 chitinase
	scaffold_1	ppa024749m	5473980	5474262	Ribosomal protein L25/Gln-tRNA synthetase, anti-codon-binding domain
	scaffold_1	ppa016528m	5476883	5478852	Ribosomal protein L25/Gln-tRNA synthetase, anti-codon-binding domain
	scaffold_1	ppa026131m	5488532	5489368	Protein of unknown function (DUF810)
	scaffold_1	ppa021155m	5492407	5493345	GDSL-like Lipase/Acylhydrolase superfamily protein
	scaffold_1	ppa018058m	5495033	5497486	GDSL-like Lipase/Acylhydrolase superfamily protein
	scaffold_1	ppa019929m	5510490	5512648	GDSL-like Lipase/Acylhydrolase superfamily protein
	scaffold_1	ppa000861m	5520989	5529996	villin 4
	scaffold_1	ppa007937m	5536662	5542444	Galactose mutarotase-like superfamily protein
	scaffold_1	ppb017977m	5550886	5551761
	scaffold_1	ppb025154m	5554187	5554732
	scaffold_1	ppa008569m	5558612	5560339	Peroxidase superfamily protein
	scaffold_1	ppa023622m	5564851	5566148
	scaffold_1	ppa010743m	5585700	5589304	NFU domain protein 3
	scaffold_1	ppa011652m	5589815	5591633
	scaffold_1	ppa016910m	5600184	5601261	heat shock protein 81-2
	scaffold_1	ppa020616m	5602270	5602940	TTF-type zinc finger protein with HAT dimerisation domain
	scaffold_1	ppa026326m	5607583	5608077
	scaffold_1	ppa000937m	5616549	5623364	H(+)-ATPase 2
	scaffold_1	ppa020055m	5634305	5635846	Polynucleotidyl transferase, ribonuclease H-like superfamily protein
	scaffold_1	ppa014116m	5637273	5637623
	scaffold_1	ppa020860m	5641396	5641740	Receptor protein kinase-related
	scaffold_1	ppb018217m	5642477	5643522	Receptor-like protein kinase-related family protein
	scaffold_1	ppa019975m	5644991	5647420	ATP-dependent RNA helicase, putative
	scaffold_1	ppa003157m	5648514	5655095	lysyl-tRNA synthetase 1
	scaffold_1	ppa006544m	5663212	5669933	homogentisate phytyltransferase 1
	scaffold_1	ppa024716m	5672219	5672718
	scaffold_1	ppa018604m	5678444	5678701	Galactose oxidase/kelch repeat superfamily protein
	scaffold_1	ppa004858m	5683882	5685969	Galactose oxidase/kelch repeat superfamily protein
	scaffold_1	ppa013528m	5689302	5690389	hydroxyproline-rich glycoprotein family protein
	scaffold_1	ppa016370m	5694287	5695252	MAP kinase kinase 9
	scaffold_1	ppa025575m	5696537	5696854	Protein kinase superfamily protein
	scaffold_1	ppb014378m	5718220	5720832
	scaffold_1	ppa000058m	5748117	5763375	ARM repeat superfamily protein
	scaffold_1	ppa022861m	5768323	5770379
	scaffold_1	ppa020274m	5772509	5773315
	scaffold_1	ppa016996m	5777800	5781920	lysyl-tRNA synthetase 1
	scaffold_1	ppa026188m	5782383	5784228	Protein kinase superfamily protein
	scaffold_1	ppa003077m	5799546	5804532	Transducin/WD40 repeat-like superfamily protein
	scaffold_1	ppa004019m	5799546	5804532	Transducin/WD40 repeat-like superfamily protein
	scaffold_1	ppa005850m	5799546	5804532	Transducin/WD40 repeat-like superfamily protein
	scaffold_1	ppa005862m	5799546	5804532	Transducin/WD40 repeat-like superfamily protein
	scaffold_1	ppa007039m	5811814	5814929	Protein kinase superfamily protein
	scaffold_1	ppa011504m	5832277	5834845
	scaffold_1	ppa012300m	5836307	5837800	Ribulose bisphosphate carboxylase (small chain) family protein
	scaffold_1	ppa025518m	5838336	5839922	Pentatricopeptide repeat (PPR) superfamily protein
	scaffold_1	ppa001943m	5841849	5849018	vernalization5/VIN3-like
	scaffold_1	ppa022202m	5858790	5860972	related to AP2 11
	scaffold_1	ppa003839m	5868139	5871493	AINTEGUMENTA-like 5
	scaffold_1	ppa010030m	5875523	5880359	Replication protein A, subunit RPA32
	scaffold_1	ppa010910m	5875523	5880359	Replication protein A, subunit RPA32
	scaffold_1	ppa021848m	5885163	5885813
	scaffold_1	ppa019983m	5887197	5887811	OSBP(oxysterol binding protein)-related protein 4B
	scaffold_1	ppa007537m	5890256	5894978	Afadin/alpha-actinin-binding protein
	scaffold_1	ppa009312m	5890256	5894978	Afadin/alpha-actinin-binding protein
	scaffold_1	ppa002142m	5907048	5911889	P450 reductase 2
	scaffold_1	ppa014039m	5916718	5919381	small nuclear ribonucleoprotein F
	scaffold_1	ppa018956m	5930458	5931200	indole-3-acetic acid inducible 33
	scaffold_1	ppa025433m	5943662	5945744
	scaffold_1	ppa011748m	5947033	5949026	Haloacid dehalogenase-like hydrolase (HAD) superfamily protein
	scaffold_1	ppa010534m	5954225	5955090
	scaffold_1	ppa008153m	5959970	5964344	Syntaxin/t-SNARE family protein
	scaffold_1	ppa003721m	5967031	5973319	SET domain-containing protein
	scaffold_1	ppa024714m	5984077	5984619	Protein kinase superfamily protein
	scaffold_1	ppa004191m	5990704	5992723	P-loop containing nucleoside triphosphate hydrolases superfamily protein
	scaffold_1	ppa009742m	6003772	6005645	Integral membrane Yip1 family protein
	scaffold_1	ppa009817m	6011392	6016622	voltage dependent anion channel 4
	scaffold_1	ppa011898m	6020541	6022780	Ribosomal protein S7e family protein
	scaffold_1	ppa025342m	6034145	6035131	Galactosyltransferase family protein
	scaffold_1	ppa022137m	6036436	6037398	Galactosyltransferase family protein
	scaffold_1	ppa011270m	6038613	6041834	FKBP-like peptidyl-prolyl cis-trans isomerase family protein
	scaffold_1	ppa014356m	6045083	6046277
	scaffold_1	ppa018129m	6046414	6048324	Eukaryotic aspartyl protease family protein
	scaffold_1	ppa022840m	6053299	6060888	P-loop containing nucleoside triphosphate hydrolases superfamily protein
	scaffold_1	ppa024983m	6082817	6083305	AGAMOUS-like 64
	scaffold_1	ppa022609m	6090098	6090337
	scaffold_1	ppa024125m	6093977	6095855	General transcription factor 2-related zinc finger protein
	scaffold_1	ppa003854m	6102575	6107549	4-coumarate:CoA ligase 2
	scaffold_1	ppa012762m	6112493	6113302	zinc finger protein 2
	scaffold_1	ppa014614m	6120536	6123036	Uncharacterised protein family (UPF0497)
	scaffold_1	ppa023174m	6134786	6135640	nicotianamine synthase 1
	scaffold_1	ppa008719m	6177007	6178697	MAP kinase kinase 9
	scaffold_1	ppa026319m	6179670	6180946	Xyloglucan endotransglucosylase/hydrolase family protein
	scaffold_1	ppa009417m	6183753	6184999	xyloglucan endotransglycosylase 6
	scaffold_1	ppa017089m	6185444	6188085	NAC-like, activated by AP3/PI
	scaffold_1	ppa015713m	6192335	6193655	Xyloglucan endotransglucosylase/hydrolase family protein
	scaffold_1	ppa009346m	6195324	6196517	xyloglucan endotransglycosylase 6
	scaffold_1	ppa021675m	6202891	6204428	Xyloglucan endotransglucosylase/hydrolase family protein
	scaffold_1	ppb020126m	6207211	6207453
	scaffold_1	ppa002789m	6211225	6217102	Calmodulin-binding protein
	scaffold_1	ppa014526m	6215213	6215708
	scaffold_1	ppa001320m	6221151	6228896	adenosylmethionine-8-amino-7-oxononanoate transaminases
	scaffold_1	ppa024037m	6229613	6231621	TTF-type zinc finger protein with HAT dimerisation domain
	scaffold_1	ppa016409m	6233117	6234932	BED zinc finger ;hAT family dimerisation domain
	scaffold_1	ppa002992m	6240797	6246421	FGGY family of carbohydrate kinase
	scaffold_1	ppa003373m	6240797	6246421	FGGY family of carbohydrate kinase
	scaffold_1	ppa012980m	6253430	6254409	armadillo repeat only 4
	scaffold_1	ppa000590m	6257961	6263782	Protein kinase superfamily protein with octicosapeptide/Phox/Bem1p domain
	scaffold_1	ppa023431m	6272367	6273864	myb domain protein 36
	scaffold_1	ppa015015m	6292737	6294336	Plant transposase (Ptta/En/Spm family)
	scaffold_1	ppa022858m	6301487	6304105
	scaffold_1	ppa017663m	6307947	6312165	MATE efflux family protein
	scaffold_1	ppa023794m	6326479	6328804	MATE efflux family protein
	scaffold_1	ppa004837m	6340055	6343045	MATE efflux family protein
	scaffold_1	ppa013024m	6346079	6346673	IAA-leucine resistant (ILR)-like gene 6
	scaffold_1	ppa006150m	6357173	6360419	MATE efflux family protein
	scaffold_1	ppa017941m	6363604	6365454	UDP-glucosyl transferase 78D2
	scaffold_1	ppa019430m	6367068	6367952	UDP-glucosyl transferase 78D2
	scaffold_1	ppa023943m	6374216	6375055
	scaffold_1	ppa016825m	6381479	6382364
	scaffold_1	ppa015939m	6401634	6403518	UDP-glucosyl transferase 78D2
	scaffold_1	ppa015221m	6411336	6412193	UDP-glucosyl transferase 78D2
	scaffold_1	ppa012260m	6419480	6420046	UDP-glucosyl transferase 78D2
	scaffold_1	ppa015046m	6422414	6422923	CAP (Cysteine-rich secretory proteins, Antigen 5, and Pathogenesis-related 1 protein) superfamily protein
	scaffold_1	ppa013440m	6426866	6427357	CAP (Cysteine-rich secretory proteins, Antigen 5, and Pathogenesis-related 1 protein) superfamily protein
	scaffold_1	ppa020408m	6440406	6441458	Pentatricopeptide repeat (PPR-like) superfamily protein
	scaffold_1	ppb016236m	6443585	6444181
	scaffold_1	ppa009677m	6455355	6458921	alpha/beta-Hydrolases superfamily protein
	scaffold_1	ppa005267m	6460132	6463509	CBL-interacting protein kinase 21
	scaffold_1	ppa015572m	6478945	6479569
	scaffold_1	ppb024350m	6480170	6481837
	scaffold_1	ppa023028m	6482372	6482845
	scaffold_1	ppb013539m	6483633	6484085
	scaffold_1	ppb016592m	6484884	6485224
	scaffold_1	ppa005065m	6500157	6504922	xylose isomerase family protein
	scaffold_1	ppa012977m	6505774	6506592
	scaffold_1	ppa010539m	6517629	6523766	ADP-ribosylation factor 3
	scaffold_1	ppa003595m	6534808	6537068	Glucose-methanol-choline (GMC) oxidoreductase family protein
	scaffold_1	ppa022916m	6560842	6562872	Glucose-methanol-choline (GMC) oxidoreductase family protein
	scaffold_1	ppa003414m	6578583	6580695	Glucose-methanol-choline (GMC) oxidoreductase family protein
	scaffold_1	ppa025723m	6610395	6610883
	scaffold_1	ppb013680m	6620932	6622216
	scaffold_1	ppb024787m	6629252	6629644
	scaffold_1	ppb018397m	6639802	6640020
	scaffold_1	ppa022899m	6642989	6644763
	scaffold_1	ppa022070m	6672486	6675717	Glucose-methanol-choline (GMC) oxidoreductase family protein
	scaffold_1	ppa023375m	6743494	6744342
	scaffold_1	ppa015533m	6764128	6765982	Glucose-methanol-choline (GMC) oxidoreductase family protein
	scaffold_1	ppa007083m	6788512	6789796	CONSTANS-like 5
	scaffold_1	ppa002170m	6817159	6821856	Plant transposase (Ptta/En/Spm family)
	scaffold_1	ppa016314m	6825384	6825605
	scaffold_1	ppa011779m	6844313	6845345
	scaffold_1	ppa015992m	6855590	6858994	Protein kinase superfamily protein
	scaffold_1	ppa015042m	6860841	6863059	Protein kinase superfamily protein
	scaffold_1	ppa012155m	6870631	6871240	glutamine dumper 3
	scaffold_1	ppa014077m	6882516	6885333	Small nuclear ribonucleoprotein family protein
	scaffold_1	ppa017662m	6887235	6887680	RNA binding;RNA-directed DNA polymerases
	scaffold_1	ppa1027121m	6912799	6917648	glutamate receptor 2.7
	scaffold_1	ppa026853m	6919329	6922474	glutamate receptor 2.8
	scaffold_1	ppa025315m	6924475	6924906
	scaffold_1	ppa025425m	6930629	6933202
	scaffold_1	ppa021751m	6947029	6949068
	scaffold_1	ppa004883m	6966607	6975039	diacylglycerol kinase 7
	scaffold_1	ppa007989m	6991791	6998788
	scaffold_1	ppa003762m	7016950	7025082	SECY homolog 1
	scaffold_1	ppa000630m	7046865	7050870	Double Clp-N motif-containing P-loop nucleoside triphosphate hydrolases superfamily protein
	scaffold_1	ppa020159m	7074441	7078483	BNR/Asp-box repeat family protein
	scaffold_1	ppa001990m	7082232	7089654	cyclic nucleotide-gated channel 17
	scaffold_1	ppa001301m	7102376	7105359	trehalose-phosphatase/synthase 9
	scaffold_1	ppa012924m	7114521	7117780
	scaffold_1	ppa015445m	7118744	7119661
	scaffold_1	ppa025645m	7121055	7121432
	scaffold_1	ppa015501m	7124011	7124964
	scaffold_1	ppa024378m	7130676	7132532
	scaffold_1	ppa011815m	7137465	7138504	RING/U-box superfamily protein
	scaffold_1	ppa018234m	7140182	7141572
	scaffold_1	ppa021328m	7145029	7145493	RNA-directed DNA polymerase (reverse transcriptase)
	scaffold_1	ppa019442m	7146414	7146725	downregulated in DIF1 18
	scaffold_1	ppb020690m	7149796	7150136
	scaffold_1	ppa014795m	7150934	7154450	Plant transposase (Ptta/En/Spm family)
	scaffold_1	ppa020698m	7163238	7163549	downregulated in DIF1 18
	scaffold_1	ppb025490m	7191762	7192598	S-locus lectin protein kinase family protein
	scaffold_1	ppa017360m	7223301	7225340	Glucose-methanol-choline (GMC) oxidoreductase family protein
	scaffold_1	ppa027197m	7229307	7230211	TTF-type zinc finger protein with HAT dimerisation domain
	scaffold_1	ppa013637m	7234585	7236776	Ribosomal protein L7Ae/L30e/S12e/Gadd45 family protein
	scaffold_1	ppa013544m	7242716	7246671	Barwin-related endoglucanase
	scaffold_1	ppa022885m	7251196	7252490	Barwin-related endoglucanase
	scaffold_1	ppa020356m	7253092	7255261	Barwin-related endoglucanase
	scaffold_1	ppa014929m	7260469	7265671	TTF-type zinc finger protein with HAT dimerisation domain
	scaffold_1	ppa004734m	7267247	7268731	RING/U-box superfamily protein
	scaffold_1	ppb019445m	7275081	7276124	RNA-directed DNA polymerase (reverse transcriptase)
	scaffold_1	ppa004480m	7285620	7290978	XB3 ortholog 2 in Arabidopsis thaliana
	scaffold_1	ppa024645m	7293377	7294162	Pentatricopeptide repeat (PPR) superfamily protein
	scaffold_1	ppa019686m	7300995	7302185
	scaffold_1	ppa010119m	7313442	7316224	Acyl-CoA N-acyltransferases (NAT) superfamily protein
	scaffold_1	ppa003843m	7328211	7332443	Alg9-like mannosyltransferase family
	scaffold_1	ppa026678m	7333851	7336897	Plant protein of unknown function (DUF828) with plant pleckstrin homology-like region
	scaffold_1	ppa012167m	7346029	7347974	sequence-specific DNA binding transcription factors
	scaffold_1	ppa016964m	7359480	7359731
	scaffold_1	ppa016204m	7362394	7364000	Polynucleotidyl transferase, ribonuclease H-like superfamily protein
	scaffold_1	ppa016338m	7369988	7370474
	scaffold_1	ppa002836m	7372981	7377156	Fatty acid hydroxylase superfamily
	scaffold_1	ppa023869m	7390130	7391366	nodulin MtN21 /EamA-like transporter family protein
	scaffold_1	ppa021234m	7398278	7398842	nodulin MtN21 /EamA-like transporter family protein
	scaffold_1	ppa010029m	7405696	7408279	tetraspanin8
	scaffold_1	ppa010084m	7413542	7415061	tetraspanin7
	scaffold_1	ppa026924m	7416155	7417655	tetraspanin8
	scaffold_1	ppa016308m	7423012	7424857	Gag-Pol-related retrotransposon family protein
	scaffold_1	ppa023924m	7426979	7428169
	scaffold_1	ppa022392m	7429492	7432023	Cytochrome c oxidase, subunit Vib family protein
	scaffold_1	ppa008343m	7433346	7436282
	scaffold_1	ppa013363m	7440737	7442385
	scaffold_1	ppa006006m	7460615	7462123	UDP-D-glucuronate 4-epimerase 1
	scaffold_1	ppa024766m	7468664	7470895	Transducin family protein / WD-40 repeat family protein
	scaffold_1	ppa010557m	7472247	7475100	Metal-dependent phosphohydrolase
	scaffold_1	ppb018374m	7483211	7483807	serine carboxypeptidase-like 48
	scaffold_1	ppa003757m	7484393	7491635	HAD-superfamily hydrolase, subfamily IG, 5\'-nucleotidase
	scaffold_1	ppa008797m	7495641	7497674	NAD(P)-binding Rossmann-fold superfamily protein
	scaffold_1	ppa008907m	7495641	7497674	NAD(P)-binding Rossmann-fold superfamily protein
	scaffold_1	ppa008893m	7495766	7497674	NAD(P)-binding Rossmann-fold superfamily protein
	scaffold_1	ppa008054m	7499346	7500784	temperature sensing protein-related
	scaffold_1	ppa009782m	7503774	7507270	Tetratricopeptide repeat (TPR)-like superfamily protein
	scaffold_1	ppa1027198m	7510417	7514291	LRR and NB-ARC domains-containing disease resistance protein
	scaffold_1	ppa016814m	7515694	7520078	ENTH/ANTH/VHS superfamily protein
	scaffold_1	ppa004561m	7522120	7527419	AFG1-like ATPase family protein
	scaffold_1	ppa017831m	7535331	7539680	disease resistance family protein / LRR family protein
	scaffold_1	ppa012624m	7544920	7547922	Protein of unknown function (DUF59)
	scaffold_1	ppa011034m	7549025	7551162	Ribosomal protein L6 family
	scaffold_1	ppa012350m	7551587	7555671	Protein of unknown function (DUF788)
	scaffold_1	ppa021285m	7557863	7558403	putative fasciclin-like arabinogalactan protein 20
	scaffold_1	ppa007369m	7561467	7566867	homolog of yeast autophagy 18 (ATG18) B
	scaffold_1	ppa003371m	7570354	7574507	Leucine-rich repeat protein kinase family protein
	scaffold_1	ppa008630m	7588854	7590302	NAD(P)-binding Rossmann-fold superfamily protein
	scaffold_1	ppa008987m	7605019	7608288	Molybdenum cofactor sulfurase family protein
	scaffold_1	ppa014757m	7611871	7614576	Tetratricopeptide repeat (TPR)-like superfamily protein
	scaffold_1	ppa013771m	7615247	7616121
	scaffold_1	ppa010448m	7627080	7628156	Class I glutamine amidotransferase-like superfamily protein
	scaffold_1	ppa004967m	7629301	7636491	SET domain group 4
	scaffold_1	ppa023152m	7647362	7649481	ARIA-interacting double AP2 domain protein
	scaffold_1	ppa015035m	7655817	7659360
	scaffold_1	ppa023013m	7668699	7670727	Ribonuclease H-like superfamily protein
	scaffold_1	ppa007940m	7671638	7673518	heptahelical transmembrane protein2
	scaffold_1	ppa000089m	7674336	7685782	Tetratricopeptide repeat (TPR)-like superfamily protein
	scaffold_1	ppa007862m	7693416	7696502	Transducin/WD40 repeat-like superfamily protein
	scaffold_1	ppa012843m	7697238	7699483	Ribosomal protein L35
	scaffold_1	ppa003793m	7702812	7707410
	scaffold_1	ppa000468m	7710406	7718364
	scaffold_1	ppa001264m	7738374	7747711
	scaffold_1	ppa006674m	7755209	7765437	O-acetylserine (thiol) lyase B
	scaffold_1	ppb023240m	7776800	7777441	NAD(P)-binding Rossmann-fold superfamily protein
	scaffold_1	ppa004486m	7779404	7782902	Saposin-like aspartyl protease family protein
	scaffold_1	ppa014552m	7788953	7789192
	scaffold_1	ppa020505m	7790186	7791296	Cytidine/deoxycytidylate deaminase family protein
	scaffold_1	ppa002731m	7799233	7806987	chromatin remodeling factor18
	scaffold_1	ppa026109m	7808138	7809238	NAC domain containing protein 11
	scaffold_1	ppa012861m	7809558	7810140
	scaffold_1	ppb012597m	7810160	7811653	Excinuclease ABC, C subunit, N-terminal
	scaffold_1	ppa004249m	7812077	7817797	Class II aaRS and biotin synthetases superfamily protein
	scaffold_1	ppa007163m	7818966	7820772
	scaffold_1	ppa003741m	7822028	7825635	hydroxyproline-rich glycoprotein family protein
	scaffold_1	ppa000312m	7830411	7836055	ATP binding cassette subfamily B4
	scaffold_1	ppa017251m	7842348	7847585	P-glycoprotein 11
	scaffold_1	ppa015389m	7849444	7854894	P-glycoprotein 11
	scaffold_1	ppa015756m	7872715	7875790	HAD-superfamily hydrolase, subfamily IG, 5\'-nucleotidase
	scaffold_1	ppa011683m	7881100	7883312	HAD-superfamily hydrolase, subfamily IG, 5\'-nucleotidase
	scaffold_1	ppa000316m	7884435	7889958	ATP binding cassette subfamily B4
	scaffold_1	ppa018252m	7938384	7943774	P-glycoprotein 11
	scaffold_1	ppa018840m	7952446	7954349
	scaffold_1	ppa020094m	7955956	7956378	Polynucleotidyl transferase, ribonuclease H-like superfamily protein
	scaffold_1	ppa000315m	7959930	7965739	P-glycoprotein 11
	scaffold_1	ppa002751m	7970779	7976461	HAD-superfamily hydrolase, subfamily IG, 5\'-nucleotidase
	scaffold_1	ppa008014m	7976907	7979283	pigment defective 320
	scaffold_1	ppa008914m	7976907	7979283	pigment defective 320
	scaffold_1	ppa008515m	7979449	7981602	Pseudouridine synthase family protein
	scaffold_1	ppa001897m	7982695	7985874	MuDR family transposase
	scaffold_1	ppa008651m	7990166	7991865	Late embryogenesis abundant protein (LEA) family protein
	scaffold_1	ppa005480m	8010002	8014307	CBL-interacting protein kinase 1
	scaffold_1	ppa005600m	8015933	8018232	Ca2+-activated RelA/spot homolog
	scaffold_1	ppa008555m	8019922	8022771	ribosomal protein L3 plastid
	scaffold_1	ppa011606m	8023620	8024327
	scaffold_1	ppa003528m	8026382	8028341	Plant invertase/pectin methylesterase inhibitor superfamily
	scaffold_1	ppa018015m	8029308	8031182	Tetratricopeptide repeat (TPR)-like superfamily protein
	scaffold_1	ppa001126m	8032956	8036221	hAT dimerisation domain-containing protein
	scaffold_1	ppa011759m	8037020	8039426	Fcf2 pre-rRNA processing protein
	scaffold_1	ppa011775m	8037020	8039426	Fcf2 pre-rRNA processing protein
	scaffold_1	ppa007397m	8040388	8043567	pyruvate dehydrogenase kinase
	scaffold_1	ppa010000m	8047905	8053557	novel plant snare 13
	scaffold_1	ppa020498m	8054332	8056455	Excinuclease ABC, C subunit, N-terminal
	scaffold_1	ppa007310m	8059267	8062957	Nucleotide-sugar transporter family protein
	scaffold_1	ppa004549m	8078825	8081487	Protein kinase superfamily protein
	scaffold_1	ppa007758m	8082833	8086119	Protein kinase superfamily protein
	scaffold_1	ppa000690m	8093363	8099939	squamosa promoter binding protein-like 1
	scaffold_1	ppa000792m	8101127	8107079	squamosa promoter binding protein-like 1
	scaffold_1	ppa020554m	8114349	8116135	Tetratricopeptide repeat (TPR)-like superfamily protein
	scaffold_1	ppa023381m	8117825	8125610	pleiotropic drug resistance 9
	scaffold_1	ppa000229m	8128589	8135634	pleiotropic drug resistance 9
	scaffold_1	ppa006833m	8141239	8143517	S-adenosylmethionine synthetase family protein
	scaffold_1	ppa006841m	8141239	8143517	S-adenosylmethionine synthetase family protein
	scaffold_1	ppa006846m	8141239	8143517	S-adenosylmethionine synthetase family protein
	scaffold_1	ppa013518m	8148425	8150167	Ubiquitin-like superfamily protein
	scaffold_1	ppa022254m	8150688	8152509	TRAF-like family protein
	scaffold_1	ppb022195m	8156175	8157899	TRAF-like family protein
	scaffold_1	ppa008951m	8159042	8160589	TRAF-like family protein
	scaffold_1	ppa024696m	8168103	8172400	TRAF-like family protein
	scaffold_1	ppb020867m	8173007	8175838	TRAF-like family protein
	scaffold_1	ppa008960m	8176411	8178193	TRAF-like family protein
	scaffold_1	ppa017827m	8192292	8194960	TRAF-like family protein
	scaffold_1	ppa023061m	8201953	8203266	TRAF-like family protein
	scaffold_1	ppa019595m	8205205	8206582	TRAF-like family protein
	scaffold_1	ppa013116m	8208726	8209814
	scaffold_1	ppa000137m	8210743	8217757	protein serine/threonine kinases;protein tyrosine kinases;ATP binding;protein kinases
	scaffold_1	ppa006199m	8218685	8221818	ATP-citrate lyase A-3
	scaffold_1	ppa021666m	8223846	8224598	NAC domain containing protein 11
	scaffold_1	ppa024143m	8225331	8225750
	scaffold_1	ppa018241m	8228143	8230196	RNA-directed DNA methylation 4
	scaffold_1	ppa021156m	8232169	8233179	mediator 21
	scaffold_1	ppa010512m	8233367	8235295	S-adenosyl-L-methionine-dependent methyltransferases superfamily protein
	scaffold_1	ppa000912m	8238644	8244925	signal responsive 1
	scaffold_1	ppa017585m	8245504	8257050	phragmoplast orienting kinesin 1
	scaffold_1	ppa010580m	8261030	8262275
	scaffold_1	ppa011195m	8269998	8271069	1-cysteine peroxiredoxin 1
	scaffold_1	ppa000555m	8271890	8279109	ARM repeat superfamily protein
	scaffold_1	ppa017304m	8279741	8281026	ADP-ribosylation factor A1F
	scaffold_1	ppa023081m	8285777	8286274
	scaffold_1	ppa018955m	8290509	8293337	Mitochondrial substrate carrier family protein
	scaffold_1	ppa000495m	8298207	8303461	DEAD box RNA helicase family protein
	scaffold_1	ppa018635m	8306840	8310123	evolutionarily conserved C-terminal region 7
	scaffold_1	ppb009791m	8313128	8315262	S-adenosyl-L-methionine-dependent methyltransferases superfamily protein
	scaffold_1	ppa021038m	8315893	8318515	S-adenosyl-L-methionine-dependent methyltransferases superfamily protein
	scaffold_1	ppa002139m	8321938	8325850	HCO3- transporter family
	scaffold_1	ppa014026m	8327041	8328328
	scaffold_1	ppa005391m	8329296	8331805	Pectin lyase-like superfamily protein
	scaffold_1	ppa000005m	8340048	8373750	calcium-dependent lipid-binding family protein
	scaffold_1	ppa023130m	8377206	8378406	BED zinc finger ;hAT family dimerisation domain
	scaffold_1	ppa020565m	8384320	8385912	BED zinc finger ;hAT family dimerisation domain
	scaffold_1	ppa014942m	8388389	8389387	BED zinc finger ;hAT family dimerisation domain
	scaffold_1	ppa025056m	8391946	8393674	BED zinc finger ;hAT family dimerisation domain
	scaffold_1	ppa014735m	8395204	8396899	BED zinc finger ;hAT family dimerisation domain
	scaffold_1	ppa019770m	8398512	8401948	Galactosyltransferase family protein
	scaffold_1	ppa006672m	8405100	8407622	Protein phosphatase 2C family protein
	scaffold_1	ppa004441m	8408274	8410685	mitochondrial lipoamide dehydrogenase 1
	scaffold_1	ppa009838m	8411222	8413873
	scaffold_1	ppa018853m	8414655	8415228	heat stable protein 1
	scaffold_1	ppa013682m	8418974	8420400	heat stable protein 1
	scaffold_1	ppa008521m	8422465	8424310	galactinol synthase 2
	scaffold_1	ppa006438m	8429458	8432388	ribosomal protein S1
	scaffold_1	ppa000469m	8432670	8439277	zinc knuckle (CCHC-type) family protein
	scaffold_1	ppa000674m	8441158	8454812	ubiquitin protein ligase 6
	scaffold_1	ppa025672m	8471296	8473076	myb domain protein 108
	scaffold_1	ppa019303m	8480978	8481788	hAT transposon superfamily
	scaffold_1	ppb013353m	8481792	8482808	hAT transposon superfamily
	scaffold_1	ppa002847m	8484914	8488705	Plant neutral invertase family protein
	scaffold_1	ppa008310m	8489559	8493197	gibberellin 2-oxidase 6
	scaffold_1	ppa002585m	8500523	8504942	Glycosyl hydrolase superfamily protein
	scaffold_1	ppb024678m	8512440	8513609	Tetratricopeptide repeat (TPR)-like superfamily protein
	scaffold_1	ppa026926m	8530432	8531975	agenet domain-containing protein
	scaffold_1	ppa007667m	8533684	8534774	F-box family protein
	scaffold_1	ppa001922m	8539097	8543159	Chaperone DnaJ-domain superfamily protein
	scaffold_1	ppa009348m	8553036	8556050	Translation elongation factor EF1B/ribosomal protein S6 family protein
	scaffold_1	ppa008986m	8559590	8560948
	scaffold_1	ppa022250m	8561735	8563480	Pentatricopeptide repeat (PPR) superfamily protein
	scaffold_1	ppa013479m	8564114	8566744	Rab5-interacting family protein
	scaffold_1	ppa004730m	8567326	8571242	O-acetyltransferase family protein
	scaffold_1	ppa025812m	8578075	8579339
	scaffold_1	ppa024771m	8581431	8581851
	scaffold_1	ppa020400m	8590084	8590878	cell wall / vacuolar inhibitor of fructosidase 1
	scaffold_1	ppa011560m	8591918	8592766	Plant invertase/pectin methylesterase inhibitor superfamily protein
	scaffold_1	ppa010423m	8594049	8596532
	scaffold_1	ppa004568m	8599115	8602666	Mevalonate/galactokinase family protein
	scaffold_1	ppa006479m	8613899	8616928	P-loop containing nucleoside triphosphate hydrolases superfamily protein
	scaffold_1	ppa012287m	8624789	8625422	cell wall / vacuolar inhibitor of fructosidase 1
	scaffold_1	ppa002369m	8626205	8635965	RNA binding;abscisic acid binding
	scaffold_1	ppa008309m	8636145	8637452	Peroxidase superfamily protein
	scaffold_1	ppa006909m	8640398	8642407	WRKY DNA-binding protein 48
	scaffold_1	ppb012226m	8643486	8645162
	scaffold_1	ppa011958m	8653015	8656107	prefoldin 3
	scaffold_1	ppa025233m	8663333	8663932	sequence-specific DNA binding transcription factors
	scaffold_1	ppa020688m	8669442	8669885
	scaffold_1	ppa022428m	8678066	8680407	DNA replication protein-related
	scaffold_1	ppa012594m	8681609	8682158	Ca2+-binding protein 1
	scaffold_1	ppa001505m	8684986	8691361
	scaffold_1	ppa008679m	8695063	8698489	Protein phosphatase 2C family protein
	scaffold_1	ppa020037m	8702147	8703092	ubiquitin-conjugating enzyme 23
	scaffold_1	ppa010027m	8704804	8706181	enoyl-CoA hydratase/isomerase A
	scaffold_1	ppa020979m	8706746	8709503	GDSL-like Lipase/Acylhydrolase superfamily protein
	scaffold_1	ppb015065m	8710850	8712772	GDSL-like Lipase/Acylhydrolase superfamily protein
	scaffold_1	ppa018311m	8717097	8718481	GDSL-like Lipase/Acylhydrolase superfamily protein
	scaffold_1	ppa019377m	8719783	8721454	GDSL-like Lipase/Acylhydrolase superfamily protein
	scaffold_1	ppa023769m	8728426	8728678	cold, circadian rhythm, and rna binding 2
	scaffold_1	ppa008634m	8729859	8731200	Peroxidase family protein
	scaffold_1	ppa017141m	8735697	8737346	Pectin lyase-like superfamily protein
	scaffold_1	ppa001651m	8762777	8768298	PAS domain-containing protein tyrosine kinase family protein
	scaffold_1	ppa000510m	8772514	8777307	phytochrome B
	scaffold_1	ppa003053m	8778560	8783535	ATP citrate lyase subunit B 2
	scaffold_1	ppa014082m	8792110	8792436
	scaffold_1	ppa006159m	8792505	8795369
	scaffold_1	ppa019931m	8809231	8810583	Malectin/receptor-like protein kinase family protein
	scaffold_1	ppa026453m	8812690	8815272	Malectin/receptor-like protein kinase family protein
	scaffold_1	ppa003981m	8821364	8824678	high chlorophyll fluorescent 107
	scaffold_1	ppa017970m	8828085	8832212	homolog of yeast FIP1 [V]
	scaffold_1	ppa024960m	8833227	8837484	Nucleic acid-binding proteins superfamily
	scaffold_1	ppa010868m	8840295	8842946	Cyclophilin-like peptidyl-prolyl cis-trans isomerase family protein
	scaffold_1	ppa010882m	8840295	8842946	Cyclophilin-like peptidyl-prolyl cis-trans isomerase family protein
	scaffold_1	ppa007125m	8843775	8845218
	scaffold_1	ppa019487m	8850545	8852168	Acyl-CoA N-acyltransferases (NAT) superfamily protein
	scaffold_1	ppa003170m	8852701	8857658	aldehyde dehydrogenase 22A1
	scaffold_1	ppa021334m	8860789	8861964	Plant protein of unknown function (DUF247)
	scaffold_1	ppa012490m	8862852	8863853	Adenine nucleotide alpha hydrolases-like superfamily protein
	scaffold_1	ppa012554m	8862852	8864623	Adenine nucleotide alpha hydrolases-like superfamily protein
	scaffold_1	ppa020077m	8865103	8865972	Plant invertase/pectin methylesterase inhibitor superfamily protein
	scaffold_1	ppa014737m	8867374	8869373	PAPA-1-like family protein / zinc finger (HIT type) family protein
	scaffold_1	ppa009066m	8869909	8872345	ubiquitin-conjugating enzyme 32
	scaffold_1	ppa024047m	8873994	8875781	RGA-like 2
	scaffold_1	ppa015860m	8877282	8878607	RGA-like 2
	scaffold_1	ppa009974m	8883734	8886094	Haem oxygenase-like, multi-helical
	scaffold_1	ppa013475m	8911601	8912043
	scaffold_1	ppa020720m	8934645	8936120	Calcium-binding EF-hand family protein
	scaffold_1	ppa020627m	8977462	8980772	Plant transposase (Ptta/En/Spm family)
	scaffold_1	ppa011763m	9006452	9007744	Disease resistance protein (TIR-NBS-LRR class) family
	scaffold_1	ppa013742m	9009641	9010265
	scaffold_1	ppa019565m	9019545	9020043	Ribosomal protein S10p/S20e family protein
	scaffold_1	ppa010942m	9026410	9027221
	scaffold_1	ppa013698m	9029561	9030071
	scaffold_1	ppa012792m	9047449	9048050
	scaffold_1	ppa011816m	9052078	9052843
	scaffold_1	ppa018543m	9066257	9066526
	scaffold_1	ppa013789m	9067543	9068055
	scaffold_1	ppb025362m	9078269	9080339
	scaffold_1	ppa011874m	9092283	9092897
	scaffold_1	ppa024457m	9112831	9113838	Glycosyl hydrolase superfamily protein
	scaffold_1	ppa016106m	9121580	9133846	WD40/YVTN repeat-like-containing domain;Bromodomain
	scaffold_1	ppa013594m	9134417	9136724	RNA polymerases M/15 Kd subunit
	scaffold_1	ppa010597m	9137641	9138437	zinc knuckle (CCHC-type) family protein
	scaffold_1	ppa012201m	9141640	9143446	Mitochondrial import inner membrane translocase subunit Tim17/Tim22/Tim23 family protein
	scaffold_1	ppa001245m	9146251	9156841	binding
	scaffold_1	ppa004803m	9158729	9162495	lipoamide dehydrogenase 1
	scaffold_1	ppa014537m	9166563	9167338	Ribosomal L29e protein family
	scaffold_1	ppa014543m	9166563	9167152	Ribosomal L29e protein family
	scaffold_1	ppa011858m	9168281	9171174	secretion-associated RAS super family 2
	scaffold_1	ppa011849m	9172208	9173741	secretion-associated RAS super family 2
	scaffold_1	ppa001493m	9174337	9182385	calmodulin binding;transcription regulators
	scaffold_1	ppa008643m	9188336	9189990	chitinase-like protein 2
	scaffold_1	ppa003055m	9193011	9197041	acyl-activating enzyme 7
	scaffold_1	ppa001718m	9201981	9206434	beta-xylosidase 1
	scaffold_1	ppa013937m	9207684	9210208	cAMP-regulated phosphoprotein 19-related protein
	scaffold_1	ppa023758m	9211678	9212336	Glycine-rich protein family
	scaffold_1	ppb011940m	9231431	9233683
	scaffold_1	ppa003441m	9234862	9236680	Plant invertase/pectin methylesterase inhibitor superfamily
	scaffold_1	ppa023399m	9258702	9260960
	scaffold_1	ppa025631m	9291920	9293738	Plant invertase/pectin methylesterase inhibitor superfamily
	scaffold_1	ppa026560m	9301707	9303689	Plant invertase/pectin methylesterase inhibitor superfamily
	scaffold_1	ppa023216m	9314664	9318840
	scaffold_1	ppa009161m	9321066	9322147	TOXICOS EN LEVADURA 2
	scaffold_1	ppa022340m	9323868	9325948	RNA-directed DNA polymerase (reverse transcriptase)-related family protein
	scaffold_1	ppa023371m	9329206	9329868
	scaffold_1	ppa017995m	9352569	9354486
	scaffold_1	ppa020197m	9358675	9360375	alpha/beta-Hydrolases superfamily protein
	scaffold_1	ppa008676m	9365387	9367830	alpha/beta-Hydrolases superfamily protein
	scaffold_1	ppa026027m	9371032	9372622	Major facilitator superfamily protein
	scaffold_1	ppa008756m	9383374	9385684	alpha/beta-Hydrolases superfamily protein
	scaffold_1	ppa014739m	9392679	9394432	Major facilitator superfamily protein
	scaffold_1	ppb023497m	9400148	9400600	Major facilitator superfamily protein
	scaffold_1	ppa026287m	9400800	9401420	Fumarylacetoacetate (FAA) hydrolase family
	scaffold_1	ppa020126m	9407124	9408933	Major facilitator superfamily protein
	scaffold_1	ppa024372m	9411144	9412907	Major facilitator superfamily protein
	scaffold_1	ppa011085m	9413387	9415849	Fumarylacetoacetate (FAA) hydrolase family
	scaffold_1	ppa005511m	9424749	9428455	associated molecule with the SH3 domain of STAM 3
	scaffold_1	ppa007594m	9430342	9432426	myb domain protein 111
	scaffold_1	ppa1027230m	9433720	9437060
	scaffold_1	ppa015168m	9444930	9445205	Protein of unknown function (DUF3511)
	scaffold_1	ppa002003m	9457820	9460650	FAR1-related sequence 11
	scaffold_1	ppa010123m	9462405	9463565	Protein of unknown function (DUF1218)
	scaffold_1	ppa004118m	9464864	9468661	importin alpha isoform 2
	scaffold_1	ppa013171m	9473550	9474505	GATA transcription factor 15
	scaffold_1	ppa002775m	9492742	9495883	COBRA-like protein-7 precursor
	scaffold_1	ppa002408m	9496961	9500728	response regulator 1
	scaffold_1	ppa022124m	9507812	9508966	Polynucleotidyl transferase, ribonuclease H-like superfamily protein
	scaffold_1	ppa009369m	9509163	9513386	Drought-responsive family protein
	scaffold_1	ppa009370m	9509163	9517485	Drought-responsive family protein
	scaffold_1	ppa010441m	9521977	9523364	Protein of unknown function (DUF789)
	scaffold_1	ppa012672m	9528025	9528733	MLP-like protein 423
	scaffold_1	ppa012678m	9528025	9528733	MLP-like protein 423
	scaffold_1	ppa025302m	9533326	9533808	MLP-like protein 423
	scaffold_1	ppb012927m	9535128	9535694	MLP-like protein 423
	scaffold_1	ppb010518m	9536323	9537106	MLP-like protein 423
	scaffold_1	ppa011018m	9548896	9551174	MLP-like protein 423
	scaffold_1	ppa012676m	9554566	9555468	MLP-like protein 423
	scaffold_1	ppa012629m	9558351	9559241	MLP-like protein 423
	scaffold_1	ppa012649m	9560744	9561680	MLP-like protein 423
	scaffold_1	ppa012646m	9565714	9566578	MLP-like protein 423
	scaffold_1	ppa009431m	9568604	9569919	Rieske (2Fe-2S) domain-containing protein
	scaffold_1	ppb015688m	9572415	9572708
	scaffold_1	ppa012627m	9573862	9574729	MLP-like protein 423
	scaffold_1	ppa012632m	9576013	9576863	MLP-like protein 423
	scaffold_1	ppa012642m	9585590	9586452	MLP-like protein 423
	scaffold_1	ppa012650m	9591411	9592414	MLP-like protein 423
	scaffold_1	ppa012651m	9596677	9597702	MLP-like protein 423
	scaffold_1	ppa017373m	9604228	9604884	MLP-like protein 423
	scaffold_1	ppa012573m	9606195	9606977	MLP-like protein 423
	scaffold_1	ppa020879m	9608337	9608936	MLP-like protein 423
	scaffold_1	ppa009759m	9611402	9612346	Heavy metal transport/detoxification superfamily protein
	scaffold_1	ppa002827m	9613794	9618828	transducin family protein / WD-40 repeat family protein
	scaffold_1	ppa005599m	9620826	9623551	Pectin lyase-like superfamily protein
	scaffold_1	ppa000503m	9628085	9635405	TOPLESS-related 2
	scaffold_1	ppa002599m	9643314	9647485	pumilio 24
	scaffold_1	ppb020236m	9647991	9649610	Chaperone DnaJ-domain superfamily protein
	scaffold_1	ppa002828m	9653739	9657392	Mono-/di-acylglycerol lipase, N-terminal;Lipase, class 3
	scaffold_1	ppa007423m	9658612	9660301	Protein phosphatase 2C family protein
	scaffold_1	ppa008982m	9660745	9663728
	scaffold_1	ppa000537m	9664742	9673169	phospholipase D P1
	scaffold_1	ppa009469m	9676357	9678088	glycine-rich protein
	scaffold_1	ppa008563m	9682323	9684425	ethylene-responsive element binding protein
	scaffold_1	ppa008645m	9682323	9684425	ethylene-responsive element binding protein
	scaffold_1	ppa004662m	9687301	9689838	Tetratricopeptide repeat (TPR)-like superfamily protein
	scaffold_1	ppa010098m	9691141	9692641	plastid developmental protein DAG, putative
	scaffold_1	ppa022394m	9694399	9695393
	scaffold_1	ppa026115m	9701772	9703427	polygalacturonase 4
	scaffold_1	ppa021296m	9707727	9710409
	scaffold_1	ppa016337m	9778271	9781021
	scaffold_1	ppa021270m	9782789	9785814
	scaffold_1	ppa012497m	9794662	9795425
	scaffold_1	ppa015208m	9800954	9802609	polygalacturonase 4
	scaffold_1	ppa025509m	9829522	9829737
	scaffold_1	ppa018189m	9830063	9831957	Plant transposase (Ptta/En/Spm family)
	scaffold_1	ppa015396m	9858346	9859947
	scaffold_1	ppa022993m	9878973	9879716	hAT transposon superfamily protein
	scaffold_1	ppa016791m	9888400	9888666	MuDR family transposase
	scaffold_1	ppa020639m	9891472	9895056	MuDR family transposase
	scaffold_1	ppa001845m	9912782	9917014	sucrose synthase 2
	scaffold_1	ppa001573m	9918131	9923492	sucrose synthase 2
	scaffold_1	ppa001473m	9925055	9930715	acyl-CoA dehydrogenase-related
	scaffold_1	ppa020185m	9932741	9934634	Plant invertase/pectin methylesterase inhibitor superfamily
	scaffold_1	ppa003569m	9938151	9940040	Plant invertase/pectin methylesterase inhibitor superfamily
	scaffold_1	ppa015019m	9947689	9950926	RNA-dependent RNA polymerase 1
	scaffold_1	ppa022726m	9959508	9961424
	scaffold_1	ppa018831m	9964061	9965300	RNA-dependent RNA polymerase 1
	scaffold_1	ppa024011m	9970066	9972300	Plant invertase/pectin methylesterase inhibitor superfamily
	scaffold_1	ppa016159m	9973412	9973887
	scaffold_1	ppa014597m	9979597	9979902
	scaffold_1	ppa026510m	9981463	9985078	Plant transposase (Ptta/En/Spm family)
	scaffold_1	ppa024129m	9991229	9991450
	scaffold_1	ppa026331m	10004044	10004265
	scaffold_1	ppa000529m	10029358	10035695	gamete expressed 2
	scaffold_1	ppa004685m	10036791	10039515	2-oxoacid dehydrogenases acyltransferase family protein
	scaffold_1	ppa004410m	10045186	10046893	MATE efflux family protein
	scaffold_1	ppa012767m	10056653	10057395	Protein of unknown function (DUF581)
	scaffold_1	ppa013502m	10061985	10064404	Dynein light chain type 1 family protein
	scaffold_1	ppa019647m	10065351	10072029
	scaffold_1	ppa002036m	10073627	10079205	multifunctional protein 2
	scaffold_1	ppa025697m	10085634	10087618	SOUL heme-binding family protein
	scaffold_1	ppa010394m	10090133	10096121	Nodulin MtN3 family protein
	scaffold_1	ppa022820m	10101328	10102581
	scaffold_1	ppa027021m	10105679	10105915	drought-induced 21
	scaffold_1	ppa018022m	10110963	10111713	Pollen Ole e 1 allergen and extensin family protein
	scaffold_1	ppa023332m	10125787	10126397	Pollen Ole e 1 allergen and extensin family protein
	scaffold_1	ppa1027226m	10127193	10128470	3-ketoacyl-CoA synthase 21
	scaffold_1	ppa005372m	10131706	10136278	eukaryotic translation initiation factor 2 gamma subunit
	scaffold_1	ppa008317m	10137501	10140295	UDP-xylose synthase 4
	scaffold_1	ppa005183m	10141970	10146790	pleiotropic regulatory locus 1
	scaffold_1	ppa1027140m	10153857	10163337	P-loop containing nucleoside triphosphate hydrolases superfamily protein
	scaffold_1	ppa001127m	10172221	10177229	Transducin/WD40 repeat-like superfamily protein
	scaffold_1	ppa013487m	10183013	10183529
	scaffold_1	ppa007951m	10185355	10187837	Heat shock protein DnaJ, N-terminal with domain of unknown function (DUF1977)
	scaffold_1	ppa000283m	10188251	10194653	binding
	scaffold_1	ppa023003m	10198222	10200521	RING/U-box superfamily protein
	scaffold_1	ppa009639m	10200588	10203960	translationally controlled tumor protein
	scaffold_1	ppa026734m	10204816	10205657	Adenine nucleotide alpha hydrolases-like superfamily protein
	scaffold_1	ppa001494m	10209441	10215721	P-loop containing nucleoside triphosphate hydrolases superfamily protein
	scaffold_1	ppa017866m	10217112	10220395	Cysteine proteinases superfamily protein
	scaffold_1	ppa001253m	10222634	10227381	BTB/POZ domain-containing protein
	scaffold_1	ppa022880m	10229031	10231166	Tetratricopeptide repeat (TPR)-like superfamily protein
	scaffold_1	ppa009253m	10233136	10234916	ARM repeat superfamily protein
	scaffold_1	ppa003596m	10235296	10237619
	scaffold_1	ppa016273m	10242967	10243185	Protein kinase superfamily protein
	scaffold_1	ppa026395m	10247298	10247519
	scaffold_1	ppa017359m	10249086	10251148
	scaffold_1	ppa022661m	10254893	10255254
	scaffold_1	ppa020341m	10261130	10261330	Small nuclear ribonucleoprotein family protein
	scaffold_1	ppa000564m	10266537	10277704	tRNA synthetase class I (I, L, M and V) family protein
	scaffold_1	ppa003751m	10278838	10287634	protein arginine methyltransferase 4A
	scaffold_1	ppa004421m	10278838	10287634	protein arginine methyltransferase 4B
	scaffold_1	ppa019851m	10289109	10290490	xylosyltransferase 1
	scaffold_1	ppa015209m	10292585	10293142	TSPO(outer membrane tryptophan-rich sensory protein)-related
	scaffold_1	ppa014018m	10293668	10296660	heat shock factor binding protein
	scaffold_1	ppa013419m	10298810	10299486	ralf-like 33
	scaffold_1	ppa015674m	10302250	10304401	Peroxidase superfamily protein
	scaffold_1	ppa014202m	10305244	10306768	Ribosomal protein S21e
	scaffold_1	ppa011068m	10307216	10308312
	scaffold_1	ppa010207m	10309219	10311758	alanine-tRNA ligases;nucleic acid binding;ligases, forming aminoacyl-tRNA and related compounds;nucleotide binding;ATP binding
	scaffold_1	ppa006313m	10314881	10316802	Protein phosphatase 2C family protein
	scaffold_1	ppa016782m	10318211	10319427	Heavy metal transport/detoxification superfamily protein
	scaffold_1	ppa011159m	10327780	10331608	vesicle-associated membrane protein 724
	scaffold_1	ppa011169m	10327780	10331494	vesicle-associated membrane protein 724
	scaffold_1	ppa013728m	10336028	10336387	flowering promoting factor 1
	scaffold_1	ppa013133m	10343401	10345279
	scaffold_1	ppa020127m	10350432	10351310	Calcium-dependent lipid-binding (CaLB domain) family protein
	scaffold_1	ppa008444m	10357169	10360405	Mitochondrial substrate carrier family protein
	scaffold_1	ppa019086m	10360969	10361834
	scaffold_1	ppa001271m	10363968	10367082
	scaffold_1	ppa014204m	10372238	10374166
	scaffold_1	ppa015692m	10380190	10380681	nuclear factor Y, subunit B5
	scaffold_1	ppa024756m	10386679	10391337	TTF-type zinc finger protein with HAT dimerisation domain
	scaffold_1	ppb016293m	10394374	10396365	Spo11/DNA topoisomerase VI, subunit A protein
	scaffold_1	ppa001901m	10402676	10407769	cullin 1
	scaffold_1	ppa007361m	10410516	10412073	2-oxoglutarate (2OG) and Fe(II)-dependent oxygenase superfamily protein
	scaffold_1	ppa021143m	10415455	10417263	Tetratricopeptide repeat (TPR)-like superfamily protein
	scaffold_1	ppa000139m	10419110	10428932	CW-type Zinc Finger
	scaffold_1	ppa021676m	10438690	10439715	BED zinc finger ;hAT family dimerisation domain
	scaffold_1	ppa004800m	10442100	10447462	homolog of yeast sucrose nonfermenting 4
	scaffold_1	ppa024882m	10449116	10450025
	scaffold_1	ppa000476m	10451588	10461272	DNA binding
	scaffold_1	ppa005056m	10486839	10490604	Zinc finger C-x8-C-x5-C-x3-H type family protein
	scaffold_1	ppa023203m	10492271	10493362	Integrase-type DNA-binding superfamily protein
	scaffold_1	ppa002562m	10503696	10510718	GTP1/OBG family protein
	scaffold_1	ppa007249m	10528540	10530578	Protein kinase superfamily protein
	scaffold_1	ppa005087m	10544039	10548694	tonneau 2 (TON2)
	scaffold_1	ppa014684m	10549842	10550905	RING/U-box superfamily protein
	scaffold_1	ppa003641m	10556151	10562773	tetratricopeptide repeat (TPR)-containing protein
	scaffold_1	ppa004126m	10563518	10568398	Galactose oxidase/kelch repeat superfamily protein
	scaffold_1	ppa013805m	10585379	10585691	Thioredoxin superfamily protein
	scaffold_1	ppa025150m	10592653	10592961	Glutaredoxin family protein
	scaffold_1	ppa004394m	10601537	10606773	Protein kinase superfamily protein
	scaffold_1	ppa000594m	10608155	10615006	chromatin-remodeling protein 11
	scaffold_1	ppa003631m	10616475	10619006	hAT family dimerisation domain
	scaffold_1	ppa016900m	10629156	10631863	BED zinc finger ;hAT family dimerisation domain
	scaffold_1	ppa007880m	10636833	10640869	alpha/beta-Hydrolases superfamily protein
	scaffold_1	ppa010024m	10645932	10649187	CHY-type/CTCHY-type/RING-type Zinc finger protein
	scaffold_1	ppa010488m	10645932	10649187	CHY-type/CTCHY-type/RING-type Zinc finger protein
	scaffold_1	ppa011193m	10646248	10649187	CHY-type/CTCHY-type/RING-type Zinc finger protein
	scaffold_1	ppa006120m	10654371	10658828
	scaffold_1	ppa015177m	10659399	10660660	Eukaryotic aspartyl protease family protein
	scaffold_1	ppa017137m	10661153	10662439	Eukaryotic aspartyl protease family protein
	scaffold_1	ppa020423m	10668509	10669804	Eukaryotic aspartyl protease family protein
	scaffold_1	ppa011729m	10670249	10672100	Uncharacterised protein family (UPF0497)
	scaffold_1	ppa017113m	10676787	10677289	Uncharacterised protein family (UPF0497)
	scaffold_1	ppa023863m	10682409	10684869
	scaffold_1	ppa011684m	10690790	10693379	Uncharacterised protein family (UPF0497)
	scaffold_1	ppa006294m	10693888	10695293	NAD(P)-binding Rossmann-fold superfamily protein
	scaffold_1	ppa008203m	10698988	10703153	NAD(P)-binding Rossmann-fold superfamily protein
	scaffold_1	ppa008279m	10698988	10703153	NAD(P)-binding Rossmann-fold superfamily protein
	scaffold_1	ppa003511m	10711858	10715954	Protein kinase superfamily protein
	scaffold_1	ppa020610m	10735853	10737546	Plant transposase (Ptta/En/Spm family)
	scaffold_1	ppb013537m	10740708	10742695
	scaffold_1	ppa004116m	10744696	10747638	beta-amylase 3
	scaffold_1	ppa006943m	10754983	10757957	tubby like protein 3
	scaffold_1	ppa012478m	10762018	10763302
	scaffold_1	ppa015197m	10764646	10768132
	scaffold_1	ppa003745m	10775613	10780635	sodium hydrogen exchanger 2
	scaffold_1	ppa008888m	10781450	10784883	Plant VAMP (vesicle-associated membrane protein) family protein
	scaffold_1	ppa010322m	10781450	10784883	Plant VAMP (vesicle-associated membrane protein) family protein
	scaffold_1	ppa015437m	10789885	10794732	DNA/RNA polymerases superfamily protein
	scaffold_1	ppa013140m	10795671	10798594	acyl carrier protein 3
	scaffold_1	ppa015826m	10800195	10800881	arabinogalactan protein 26
	scaffold_1	ppa000273m	10803321	10808987	Protein kinase family protein with ARM repeat domain
	scaffold_1	ppa015204m	10827304	10845056	P-loop containing nucleoside triphosphate hydrolases superfamily protein
	scaffold_1	ppa002239m	10845667	10848087
	scaffold_1	ppa002265m	10854394	10857269	DNAJ heat shock N-terminal domain-containing protein
	scaffold_1	ppa000432m	10858929	10864737	BRCT domain-containing DNA repair protein
	scaffold_1	ppa006131m	10865653	10869852	RING/U-box superfamily protein
	scaffold_1	ppa017894m	10871807	10872947
	scaffold_1	ppb015629m	10875042	10876609
	scaffold_1	ppa014996m	10877248	10878796	Peroxidase superfamily protein
	scaffold_1	ppa020380m	10879364	10879926	Heavy metal transport/detoxification superfamily protein
	scaffold_1	ppa002446m	10881087	10884896	Deoxyxylulose-5-phosphate synthase
	scaffold_1	ppa014533m	10886816	10888045	Ribosomal protein L33 family protein
	scaffold_1	ppa013741m	10888202	10890528	Cox19-like CHCH family protein
	scaffold_1	ppa010343m	10890994	10895224	SC35-like splicing factor 28
	scaffold_1	ppa010360m	10890994	10895224	SC35-like splicing factor 28
	scaffold_1	ppb015866m	10892873	10893117
	scaffold_1	ppa001613m	10904099	10911213	squamosa promoter binding protein-like 7
	scaffold_1	ppa009263m	10912401	10914400	Amino acid dehydrogenase family protein
	scaffold_1	ppa004636m	10922491	10925884	Major facilitator superfamily protein
	scaffold_1	ppa016361m	10933821	10937062	Major facilitator superfamily protein
	scaffold_1	ppa005101m	10939440	10944707	transducin family protein / WD-40 repeat family protein
	scaffold_1	ppa005129m	10939440	10944707	transducin family protein / WD-40 repeat family protein
	scaffold_1	ppa013919m	10949709	10950399
	scaffold_1	ppa001181m	10963679	10968771	inosine-uridine preferring nucleoside hydrolase family protein
	scaffold_1	ppa012790m	10970072	10971992	histidine-containing phosphotransmitter 1
	scaffold_1	ppa009336m	10975565	10978504	2-oxoglutarate (2OG) and Fe(II)-dependent oxygenase superfamily protein
	scaffold_1	ppa022172m	10979656	10981768	Protein kinase superfamily protein
	scaffold_1	ppb019271m	10985013	10986923	GTP1/OBG family protein
	scaffold_1	ppa008112m	10994792	10997231
	scaffold_1	ppa008178m	10994792	10997231
	scaffold_1	ppa017521m	11010187	11010540
	scaffold_1	ppa019677m	11011470	11015230	DNA topoisomerase 1 beta
	scaffold_1	ppa017057m	11027809	11031400	Plant transposase (Ptta/En/Spm family)
	scaffold_1	ppa017516m	11040783	11041358	DUF679 domain membrane protein 2
	scaffold_1	ppa011867m	11047435	11048013	DUF679 domain membrane protein 2
	scaffold_1	ppa010990m	11058971	11060359	DUF679 domain membrane protein 2
	scaffold_1	ppb009805m	11078625	11079260	DUF679 domain membrane protein 2
	scaffold_1	ppa011176m	11079912	11081876	tRNA/rRNA methyltransferase (SpoU) family protein
	scaffold_1	ppa000892m	11082642	11088773	pyruvate orthophosphate dikinase
	scaffold_1	ppa001026m	11090547	11094862	RING/U-box superfamily protein
	scaffold_1	ppa026615m	11096718	11097205	Cox19-like CHCH family protein
	scaffold_1	ppa019264m	11098871	11100233	F-box and associated interaction domains-containing protein
	scaffold_1	ppa022209m	11103363	11104442	F-box and associated interaction domains-containing protein
	scaffold_1	ppa026431m	11106603	11107823	F-box and associated interaction domains-containing protein
	scaffold_1	ppa021231m	11111556	11112743	F-box and associated interaction domains-containing protein
	scaffold_1	ppa024547m	11116112	11117344	F-box and associated interaction domains-containing protein
	scaffold_1	ppa013168m	11118023	11119506	methionine sulfoxide reductase B5
	scaffold_1	ppa000142m	11119812	11131187	SAC3/GANP/Nin1/mts3/eIF-3 p25 family
	scaffold_1	ppa006183m	11133022	11135746	Protein phosphatase 2C family protein
	scaffold_1	ppa007795m	11139561	11140628	Adenosylmethionine decarboxylase family protein
	scaffold_1	ppa021809m	11150343	11151395	galacturonosyltransferase-like 4
	scaffold_1	ppa002861m	11151839	11156250	clathrin adaptor complexes medium subunit family protein
	scaffold_1	ppa003937m	11157882	11162565	F-box/RNI-like superfamily protein
	scaffold_1	ppa008818m	11163072	11166640	Mo25 family protein
	scaffold_1	ppa005863m	11168039	11169556	BSD domain-containing protein
	scaffold_1	ppa010433m	11170447	11172360	Bax inhibitor-1 family protein
	scaffold_1	ppa022355m	11177471	11178022	zinc ion binding;nucleic acid binding
	scaffold_1	ppa025706m	11181399	11183379	BED zinc finger ;hAT family dimerisation domain
	scaffold_1	ppa001884m	11194988	11197384	FAR1-related sequence 7
	scaffold_1	ppa007146m	11199335	11202602	cobalt ion transmembrane transporters
	scaffold_1	ppa022222m	11204735	11205747	AWPM-19-like family protein
	scaffold_1	ppa006025m	11206478	11212813	glutamine synthetase 2
	scaffold_1	ppa003420m	11216968	11224454	alpha/beta-Hydrolases superfamily protein
	scaffold_1	ppa001417m	11224987	11227907	ARM repeat superfamily protein
	scaffold_1	ppa1027221m	11231868	11232761	P-loop containing nucleoside triphosphate hydrolases superfamily protein
	scaffold_1	ppa006500m	11235535	11238667	BTB-POZ and MATH domain 2
	scaffold_1	ppa017851m	11240130	11240779	L-O-methylthreonine resistant 1
	scaffold_1	ppa005596m	11242388	11246409	mitogen-activated protein kinase 16
	scaffold_1	ppb013703m	11247743	11248683
	scaffold_1	ppa023469m	11263089	11265869	alpha/beta-Hydrolases superfamily protein
	scaffold_1	ppa024774m	11280767	11285166	alpha/beta-Hydrolases superfamily protein
	scaffold_1	ppa010646m	11290586	11294147	alpha/beta-Hydrolases superfamily protein
	scaffold_1	ppa010552m	11296567	11300306	alpha/beta-Hydrolases superfamily protein
	scaffold_1	ppa008063m	11313358	11317353	ribonucleotide reductase 2A
	scaffold_1	ppa000298m	11321194	11330109	REF4-related 1
	scaffold_1	ppa017778m	11330905	11337327	REF4-related 1
	scaffold_1	ppa015699m	11337518	11339542	mitochondrial editing factor 18
	scaffold_1	ppa011602m	11342895	11343509	Ribosomal protein L34e superfamily protein
	scaffold_1	ppa006444m	11345222	11348976	Serinc-domain containing serine and sphingolipid biosynthesis protein
	scaffold_1	ppa005189m	11356944	11360872	CBS domain-containing protein with a domain of unknown function (DUF21)
	scaffold_1	ppa024909m	11422724	11426352	BED zinc finger ;hAT family dimerisation domain
	scaffold_1	ppa026413m	11442925	11446397	Plant transposase (Ptta/En/Spm family)
	scaffold_1	ppa020643m	11453913	11455226
	scaffold_1	ppa022292m	11457524	11461115	Plant transposase (Ptta/En/Spm family)
	scaffold_1	ppa025177m	11472037	11473053	isopentenyltransferase 5
	scaffold_1	ppa022463m	11483700	11485825	isopentenyltransferase 5
	scaffold_1	ppa008253m	11486352	11490721	alpha/beta-Hydrolases superfamily protein
	scaffold_1	ppa003123m	11495472	11497388
	scaffold_1	ppa009884m	11500414	11505349	SNARE associated Golgi protein family
	scaffold_1	ppa023569m	11506914	11507366
	scaffold_1	ppa008323m	11509348	11512835	RING/U-box superfamily protein
	scaffold_1	ppa003791m	11520142	11522243	Heavy metal transport/detoxification superfamily protein
	scaffold_1	ppa019299m	11539463	11540540	basic helix-loop-helix (bHLH) DNA-binding superfamily protein
	scaffold_1	ppa012234m	11547591	11551018	dual specificity protein phosphatase 1
	scaffold_1	ppa022337m	11553215	11555170	Eukaryotic aspartyl protease family protein
	scaffold_1	ppb011899m	11555502	11555984
	scaffold_1	ppa006071m	11566415	11567893	Eukaryotic aspartyl protease family protein
	scaffold_1	ppa021451m	11568669	11570042	Eukaryotic aspartyl protease family protein
	scaffold_1	ppa009284m	11575156	11576638	NOD26-like intrinsic protein 7;1
	scaffold_1	ppa010785m	11586230	11589308	Aluminium induced protein with YGL and LRDR motifs
	scaffold_1	ppa010187m	11594255	11597382	nuclear factor Y, subunit C9
	scaffold_1	ppa009669m	11599051	11600514	Uncharacterised conserved protein UCP015417, vWA
	scaffold_1	ppa008416m	11605772	11609287	pfkB-like carbohydrate kinase family protein
	scaffold_1	ppa016713m	11614294	11614494
	scaffold_1	ppb020494m	11620525	11620940	Pleckstrin homology (PH) domain superfamily protein
	scaffold_1	ppa005540m	11623085	11626992	TRICHOME BIREFRINGENCE-LIKE 11
	scaffold_1	ppa008353m	11623085	11626992	TRICHOME BIREFRINGENCE-LIKE 11
	scaffold_1	ppa005634m	11635527	11639899	E1 C-terminal related 1
	scaffold_1	ppa013511m	11642160	11643058
	scaffold_1	ppa011667m	11645691	11647472	peroxiredoxin IIF
	scaffold_1	ppa024137m	11648843	11652144	RING-H2 group F2A
	scaffold_1	ppa005191m	11654247	11657215	P-loop containing nucleoside triphosphate hydrolases superfamily protein
	scaffold_1	ppa008581m	11657786	11660333	ADP glucose pyrophosphorylase large subunit 1
	scaffold_1	ppa020267m	11662752	11663357	Galactose mutarotase-like superfamily protein
	scaffold_1	ppb012900m	11668024	11670213	ADP glucose pyrophosphorylase large subunit 1
	scaffold_1	ppa011639m	11674342	11675807	Glycoprotein membrane precursor GPI-anchored
	scaffold_1	ppa008653m	11676680	11679685	peroxisomal adenine nucleotide carrier 1
	scaffold_1	ppa002856m	11680826	11685217	NPK1-related protein kinase 3
	scaffold_1	ppa016319m	11693617	11694684	Protein of unknown function (DUF3049)
	scaffold_1	ppb022626m	11708208	11708789	Gag-Pol-related retrotransposon family protein
	scaffold_1	ppa022984m	11717871	11719867	Membrane fusion protein Use1
	scaffold_1	ppa003491m	11721000	11726732	kinase associated protein phosphatase
	scaffold_1	ppa008088m	11738473	11742277
	scaffold_1	ppa000598m	11744761	11754454	Homeotic gene regulator
	scaffold_1	ppa004140m	11755422	11758797	RAN GTPase activating protein 2
	scaffold_1	ppa012996m	11764211	11764922	Ribosomal protein S5 domain 2-like superfamily protein
	scaffold_1	ppa021391m	11777713	11778717	alpha/beta-Hydrolases superfamily protein
	scaffold_1	ppb024522m	11779232	11779591	alpha/beta-Hydrolases superfamily protein
	scaffold_1	ppa016440m	11780460	11781407	sugar transporter protein 12
	scaffold_1	ppa020244m	11786475	11787125	sugar transporter 1
	scaffold_1	ppa015424m	11790783	11791427
	scaffold_1	ppa022718m	11810407	11811285	alpha/beta-Hydrolases superfamily protein
	scaffold_1	ppa008575m	11811896	11812890	alpha/beta-Hydrolases superfamily protein
	scaffold_1	ppa008552m	11816839	11817893	alpha/beta-Hydrolases superfamily protein
	scaffold_1	ppa002113m	11821377	11827165	ARM repeat protein interacting with ABF2
	scaffold_1	ppa004492m	11830171	11833586	Leucine-rich repeat (LRR) family protein
	scaffold_1	ppa026733m	11834557	11835276
	scaffold_1	ppa022837m	11842647	11843822
	scaffold_1	ppa007554m	11852394	11856297	Cyclin family protein
	scaffold_1	ppa002256m	11878779	11887347	long-chain acyl-CoA synthetase 7
	scaffold_1	ppb011236m	11887443	11889255
	scaffold_1	ppa023512m	11889517	11896074	chloride channel D
	scaffold_1	ppa025978m	11898819	11900117	Cupredoxin superfamily protein
	scaffold_1	ppa004132m	11903999	11909035	Major facilitator superfamily protein
	scaffold_1	ppa004417m	11913147	11915173	Major facilitator superfamily protein
	scaffold_1	ppa004420m	11915952	11917893	Major facilitator superfamily protein
	scaffold_1	ppa020009m	11932661	11934856	Major facilitator superfamily protein
	scaffold_1	ppa004423m	11973835	11975769	Major facilitator superfamily protein
	scaffold_1	ppa004424m	11977117	11979137	Major facilitator superfamily protein
	scaffold_1	ppa004439m	11991191	11994292	Major facilitator superfamily protein
	scaffold_1	ppb018571m	11996083	11996548	heat shock protein 90.1
	scaffold_1	ppa023527m	11999707	12002134	Major facilitator superfamily protein
	scaffold_1	ppa025796m	12014125	12015238	F-box family protein
	scaffold_1	ppa024067m	12022815	12024340	F-BOX WITH WD-40 2
	scaffold_1	ppa013086m	12027355	12027919
	scaffold_1	ppa026129m	12039101	12040373	RNI-like superfamily protein
	scaffold_1	ppa020308m	12053908	12054911	RNI-like superfamily protein
	scaffold_1	ppa022197m	12067502	12068208	F-BOX WITH WD-40 2
	scaffold_1	ppa023121m	12073404	12074369	RNI-like superfamily protein
	scaffold_1	ppa016542m	12077171	12077821	Concanavalin A-like lectin protein kinase family protein
	scaffold_1	ppa019378m	12091955	12092697	RNI-like superfamily protein
	scaffold_1	ppa018575m	12094176	12095147	RNI-like superfamily protein
	scaffold_1	ppa023232m	12097963	12098870	RNI-like superfamily protein
	scaffold_1	ppa013331m	12099373	12100654	SKP1 interacting partner 1
	scaffold_1	ppb020193m	12100827	12101297	RNI-like superfamily protein
	scaffold_1	ppa024058m	12104382	12105638	Protein of unknown function (DUF295)
	scaffold_1	ppa005462m	12106746	12111759	Ypt/Rab-GAP domain of gyp1p superfamily protein
	scaffold_1	ppa004307m	12113409	12117964	O-fucosyltransferase family protein
	scaffold_1	ppa010616m	12125120	12128014	tubulin folding cofactor B
	scaffold_1	ppa012450m	12129151	12133258	protein binding
	scaffold_1	ppa000076m	12155428	12167700	Histidine kinase-, DNA gyrase B-, and HSP90-like ATPase family protein
1b	scaffold_1	ppa024936m	33636820	33640534	Protein kinase superfamily protein
	scaffold_1	ppa024104m	33645795	33646118
	scaffold_1	ppa005413m	33651528	33652961	Transducin/WD40 repeat-like superfamily protein
	scaffold_1	ppa002152m	33653546	33657734	Protein kinase protein with adenine nucleotide alpha hydrolases-like domain
	scaffold_1	ppa004169m	33658662	33660319	cytochrome P450, family 82, subfamily C, polypeptide 4
	scaffold_1	ppa004179m	33664435	33666129	cytochrome P450, family 82, subfamily C, polypeptide 4
	scaffold_1	ppa004175m	33677821	33679478	cytochrome P450, family 82, subfamily C, polypeptide 4
	scaffold_1	ppa023495m	33682006	33683732	cytochrome P450, family 82, subfamily C, polypeptide 4
	scaffold_1	ppa017795m	33685676	33687162	cytochrome P450, family 82, subfamily C, polypeptide 4
	scaffold_1	ppb016944m	33687777	33688046
	scaffold_1	ppa022414m	33690398	33690652	cytochrome P450, family 82, subfamily F, polypeptide 1
	scaffold_1	ppa011895m	33692476	33693672	cytochrome P450, family 82, subfamily C, polypeptide 3
	scaffold_1	ppb018897m	33695111	33696593
	scaffold_1	ppb016362m	33696887	33697105
	scaffold_1	ppb019070m	33698582	33702860	Plant transposase (Ptta/En/Spm family)
	scaffold_1	ppb025235m	33703220	33703564
	scaffold_1	ppa022174m	33705507	33707233	cytochrome P450, family 82, subfamily C, polypeptide 4
	scaffold_1	ppa004464m	33709171	33710903	cytochrome P450, family 82, subfamily C, polypeptide 4
	scaffold_1	ppa017703m	33711895	33713647	cytochrome P450, family 82, subfamily C, polypeptide 4
	scaffold_1	ppa021685m	33714750	33717233	Homeodomain-like superfamily protein
	scaffold_1	ppa010968m	33723416	33725683
	scaffold_1	ppa021314m	33726018	33727012	AP2/B3-like transcriptional factor family protein
	scaffold_1	ppa017317m	33731408	33731674	AP2/B3-like transcriptional factor family protein
	scaffold_1	ppa003541m	33734171	33737797	Transcriptional factor B3 family protein
	scaffold_1	ppa001004m	33743232	33746054	Pyridoxal phosphate (PLP)-dependent transferases superfamily protein
	scaffold_1	ppa004372m	33752297	33755478	GA requiring 3
	scaffold_1	ppa008939m	33758358	33759795	TARGET OF MONOPTEROS 6
	scaffold_1	ppa004223m	33762806	33765728	Transmembrane amino acid transporter family protein
	scaffold_1	ppa022567m	33767294	33770759	GA requiring 3
	scaffold_1	ppa007329m	33775257	33778108	Peptidase S24/S26A/S26B/S26C family protein
	scaffold_1	ppa008077m	33786884	33788720
	scaffold_1	ppa013366m	33789365	33790654
	scaffold_1	ppa006990m	33798783	33801087	Serine protease inhibitor (SERPIN) family protein
	scaffold_1	ppa003778m	33805350	33808906	Xanthine/uracil permease family protein
	scaffold_1	ppa001461m	33810056	33812971	ADR1-like 1
	scaffold_1	ppa022554m	33814241	33816346	Primosome PriB/single-strand DNA-binding
	scaffold_1	ppa025244m	33820017	33822725	mitogen-activated protein kinase kinase kinase 5
	scaffold_1	ppa002208m	33825327	33829701	mitogen-activated protein kinase kinase kinase 5
	scaffold_1	ppa000800m	33831536	33836642	Spc97 / Spc98 family of spindle pole body (SBP) component
	scaffold_1	ppa020899m	33837815	33840709	NAC domain containing protein 80
	scaffold_1	ppa021875m	33842143	33843261	Spc97 / Spc98 family of spindle pole body (SBP) component
	scaffold_1	ppa000539m	33844635	33851067	conserved telomere maintenance component 1
	scaffold_1	ppa011517m	33851145	33852249	Thioredoxin superfamily protein
	scaffold_1	ppa026955m	33853255	33853783	Cupredoxin superfamily protein
	scaffold_1	ppa005369m	33853870	33857562	aspartate aminotransferase 5
	scaffold_1	ppa013666m	33859624	33862297
	scaffold_1	ppb022311m	33862087	33864232	homogentisate phytyltransferase 1
	scaffold_1	ppa011795m	33868268	33869325	Integrase-type DNA-binding superfamily protein
	scaffold_1	ppa021934m	33875895	33878625	Plant protein of unknown function (DUF868)
	scaffold_1	ppa010937m	33882979	33885299	PPPDE putative thiol peptidase family protein
	scaffold_1	ppa015490m	33888067	33889133	Mitochondrial glycoprotein family protein
	scaffold_1	ppa009926m	33891095	33892058	C2H2 and C2HC zinc fingers superfamily protein
	scaffold_1	ppa007414m	33895229	33896888	Glycosyl hydrolase family protein with chitinase insertion domain
	scaffold_1	ppa024819m	33901634	33904927	response regulator 12
	scaffold_1	ppa005022m	33906288	33909559	HXXXD-type acyl-transferase family protein
	scaffold_1	ppa000228m	33913537	33925777	chromatin remodeling factor CHD3 (PICKLE)
	scaffold_1	ppa015250m	33930380	33933094	DOMON domain-containing protein / dopamine beta-monooxygenase N-terminal domain-containing protein
	scaffold_1	ppa009848m	33935023	33936600	Polynucleotidyl transferase, ribonuclease H-like superfamily protein
	scaffold_1	ppa022848m	33943204	33944396
	scaffold_1	ppa010924m	33946167	33948377	Microsomal signal peptidase 25 kDa subunit (SPC25)
	scaffold_1	ppa000846m	33948841	33953340	casein lytic proteinase B4
	scaffold_1	ppa006790m	33956580	33958440	ARM repeat superfamily protein
	scaffold_1	ppa013433m	33961212	33962748
	scaffold_1	ppa001087m	33967875	33976428
	scaffold_1	ppa002437m	33992452	33997486	TBP-associated factor 5
	scaffold_1	ppa005575m	34001290	34002659	CBL-interacting protein kinase 25
	scaffold_1	ppa008566m	34009489	34011202	WRKY DNA-binding protein 40
	scaffold_1	ppa009939m	34029320	34030841	WRKY DNA-binding protein 40
	scaffold_1	ppa000320m	34032076	34039226	Actin-binding FH2 (Formin Homology) protein
	scaffold_1	ppa022501m	34050552	34051289	WRKY family transcription factor
	scaffold_1	ppa010333m	34053691	34055684	chorismate mutase 2
	scaffold_1	ppa011131m	34053691	34055684	chorismate mutase 2
	scaffold_1	ppa011896m	34053691	34055684	chorismate mutase 2
	scaffold_1	ppa000410m	34057718	34064832	nuclear RNA polymerase D2A
	scaffold_1	ppa006533m	34065213	34068908	ATP-dependent caseinolytic (Clp) protease/crotonase family protein
	scaffold_1	ppa004272m	34069763	34072123
	scaffold_1	ppa002969m	34073462	34077409	Phototropic-responsive NPH3 family protein
	scaffold_1	ppa002736m	34081964	34085445	Endomembrane protein 70 protein family
	scaffold_1	ppa013842m	34085487	34085969
	scaffold_1	ppa024627m	34087028	34087333
	scaffold_1	ppa012204m	34088413	34089169	early nodulin-like protein 15
	scaffold_1	ppa011959m	34089377	34092150	Uncharacterised BCR, YbaB family COG0718
	scaffold_1	ppa020925m	34094105	34095702	Sas10/Utp3/C1D family
	scaffold_1	ppa020452m	34097151	34099874	proton gradient regulation 3
	scaffold_1	ppa007493m	34103230	34108494	Protein phosphatase 2C family protein
	scaffold_1	ppa020786m	34110762	34111106	Protein of unknown function (DUF1677)
	scaffold_1	ppa005345m	34112669	34114147	Tetratricopeptide repeat (TPR)-like superfamily protein
	scaffold_1	ppa001769m	34114403	34119197	MIF4G domain-containing protein / MA3 domain-containing protein
	scaffold_1	ppa010584m	34122980	34125502	glutathione peroxidase 1
	scaffold_1	ppa005422m	34126400	34128549	Major facilitator superfamily protein
	scaffold_1	ppa012055m	34129367	34133405	enhancer of rudimentary protein, putative
	scaffold_1	ppa000894m	34136647	34143640	RNA recognition motif (RRM)-containing protein
	scaffold_1	ppa001711m	34144537	34148363
	scaffold_1	ppa015519m	34150168	34152091	Concanavalin A-like lectin protein kinase family protein
	scaffold_1	ppa021444m	34152965	34155065	Major facilitator superfamily protein
	scaffold_1	ppa004658m	34155882	34158416	Major facilitator superfamily protein
	scaffold_1	ppa003724m	34159783	34162786	ubiquitin-specific protease 22
	scaffold_1	ppa013839m	34164811	34165401	membrane-associated progesterone binding protein 2
	scaffold_1	ppa012198m	34166173	34169027
	scaffold_1	ppa008824m	34169731	34172540	EamA-like transporter family
	scaffold_1	ppa019123m	34174483	34174914
	scaffold_1	ppa003927m	34175258	34178968	monogalactosyl diacylglycerol synthase 1
	scaffold_1	ppa020319m	34184538	34185119	VQ motif-containing protein
	scaffold_1	ppa012850m	34192016	34193473	DnaJ/Hsp40 cysteine-rich domain superfamily protein
	scaffold_1	ppa013238m	34194638	34195658
	scaffold_1	ppa004892m	34196848	34199557	zinc finger (CCCH-type) family protein / D111/G-patch domain-containing protein
	scaffold_1	ppa023178m	34200277	34206952	dynamin-related protein 3A
	scaffold_1	ppa003695m	34208474	34210671	translocon at the inner envelope membrane of chloroplasts 55-II
	scaffold_1	ppa003700m	34211868	34214137	translocon at the inner envelope membrane of chloroplasts 55-II
	scaffold_1	ppa006345m	34211868	34214137	translocon at the inner envelope membrane of chloroplasts 55-II
	scaffold_1	ppa008136m	34211868	34213431	translocon at the inner envelope membrane of chloroplasts 55-II
	scaffold_1	ppa020250m	34218097	34220447	debranching enzyme 1
	scaffold_1	ppa025451m	34221281	34222583	Peroxidase superfamily protein
	scaffold_1	ppa027076m	34223590	34225449	Pentatricopeptide repeat (PPR) superfamily protein
	scaffold_1	ppa004762m	34229126	34231680	Eukaryotic aspartyl protease family protein
	scaffold_1	ppa019577m	34233294	34234772	Eukaryotic aspartyl protease family protein
	scaffold_1	ppa023966m	34240811	34241502
	scaffold_1	ppb016054m	34243667	34245038
	scaffold_1	ppa025378m	34245419	34247211
	scaffold_1	ppa024411m	34255434	34257017	Eukaryotic aspartyl protease family protein
	scaffold_1	ppa005616m	34261277	34263165	Eukaryotic aspartyl protease family protein
	scaffold_1	ppa014553m	34270146	34271444	Eukaryotic aspartyl protease family protein
	scaffold_1	ppa022256m	34275660	34277381	Eukaryotic aspartyl protease family protein
	scaffold_1	ppa009131m	34279972	34281008	Protein of unknown function (DUF1336)
	scaffold_1	ppa002165m	34286098	34292862	Protein kinase superfamily protein
	scaffold_1	ppa006980m	34293156	34299145	HOPW1-1-interacting 2
	scaffold_1	ppa009487m	34293156	34299145	HOPW1-1-interacting 2
	scaffold_1	ppa008143m	34301935	34303374	CONSTANS-like 4
	scaffold_1	ppa014328m	34305081	34305982
	scaffold_1	ppa012529m	34307835	34309825	BolA-like family protein
	scaffold_1	ppa025545m	34311087	34312289	zinc ion binding;nucleic acid binding
	scaffold_1	ppa019103m	34314906	34315214	zinc ion binding;nucleic acid binding
	scaffold_1	ppa022249m	34321536	34322132	glutamine dumper 3
	scaffold_1	ppa009727m	34330408	34333572	NAD(P)-binding Rossmann-fold superfamily protein
	scaffold_1	ppa013036m	34333889	34336013	TBP-associated factor II 15
	scaffold_1	ppa016908m	34336951	34340330	glutamate receptor 2.7
	scaffold_1	ppa017927m	34347504	34352094	glutamate receptor 2.7
	scaffold_1	ppa000839m	34353391	34357305	glutamate receptor 2.8
	scaffold_1	ppa022588m	34358273	34362790	glutamate receptor 2.7
	scaffold_1	ppa019874m	34363789	34367129	glutamate receptor 2.7
	scaffold_1	ppa019950m	34368867	34373416	glutamate receptor 2.8
	scaffold_1	ppa014704m	34378756	34381948	glutamate receptor 2.7
	scaffold_1	ppa024352m	34384003	34386407	glutamate receptor 2.7
	scaffold_1	ppb024583m	34397199	34398361	glutamate receptor 2.7
	scaffold_1	ppb017295m	34401097	34401561	Polynucleotidyl transferase, ribonuclease H-like superfamily protein
	scaffold_1	ppa014659m	34410399	34413972	glutamate receptor 2.7
	scaffold_1	ppa017210m	34419116	34421931	glutamate receptor 2.6
	scaffold_1	ppa013407m	34422282	34423000	RNA-binding (RRM/RBD/RNP motifs) family protein
	scaffold_1	ppa019228m	34423133	34427085	histidine kinase 5
	scaffold_1	ppa005433m	34434852	34438471	ubiquitin-specific protease 18
	scaffold_1	ppb008955m	34438515	34439741
	scaffold_1	ppa006342m	34441856	34443198	F-box family protein
	scaffold_1	ppa008832m	34443781	34444926	RING/U-box superfamily protein
	scaffold_1	ppa006394m	34445679	34448154	Protein of unknown function (DUF1350)
	scaffold_1	ppa025477m	34455717	34457778	hydroxyproline-rich glycoprotein family protein
	scaffold_1	ppa027077m	34458673	34461345	flavin-dependent monooxygenase 1
	scaffold_1	ppa004011m	34465239	34468221	3-ketoacyl-CoA synthase 10
	scaffold_1	ppa003302m	34469381	34473821	sterile alpha motif (SAM) domain-containing protein
	scaffold_1	ppa005834m	34474219	34477466	3beta-hydroxysteroid-dehydrogenase/decarboxylase isoform 2
	scaffold_1	ppa019796m	34480304	34483789
	scaffold_1	ppa000165m	34484342	34494286	dicer-like 3
	scaffold_1	ppa023260m	34495743	34498289	Tetratricopeptide repeat (TPR)-like superfamily protein
	scaffold_1	ppa005506m	34498970	34503563	CTC-interacting domain 7
	scaffold_1	ppa017115m	34509663	34510007	Protein of unknown function (DUF1677)
	scaffold_1	ppa012919m	34513953	34514652	copper transporter 5
	scaffold_1	ppa008880m	34515562	34518750	G-protein-coupled receptor 1
	scaffold_1	ppa016082m	34521879	34523004	protein tyrosine phosphatase 1
	scaffold_1	ppa006919m	34524513	34526138	Protein kinase superfamily protein
	scaffold_1	ppa009136m	34530537	34532193	alpha/beta-Hydrolases superfamily protein
	scaffold_1	ppa006908m	34533552	34538244	G protein alpha subunit 1
	scaffold_1	ppa006153m	34539139	34542890	Chalcone-flavanone isomerase family protein
	scaffold_1	ppa004970m	34544723	34546796	glycosyl hydrolase 9A4
	scaffold_1	ppa024256m	34549489	34550350
	scaffold_1	ppa000188m	34551314	34565937	myosin, putative
	scaffold_1	ppa000187m	34551330	34565937	myosin, putative
	scaffold_1	ppa000847m	34568268	34575151	Leucine-rich receptor-like protein kinase family protein
	scaffold_1	ppa001206m	34584685	34590550	P-type ATPase of Arabidopsis 2
	scaffold_1	ppa019472m	34593789	34594742	YGGT family protein
	scaffold_1	ppa009735m	34596018	34598277	ferredoxin-related
	scaffold_1	ppa011742m	34598931	34600141
	scaffold_1	ppa000979m	34600784	34607142	F-box family protein
	scaffold_1	ppa004276m	34611327	34615273	cytokinin oxidase 7
	scaffold_1	ppa009225m	34637405	34638801	F-box/RNI-like superfamily protein
	scaffold_1	ppa026916m	34642203	34643619	myb domain protein 23
	scaffold_1	ppa018660m	34645956	34648012	myb domain protein 82
	scaffold_1	ppa004414m	34648418	34650567	cytochrome P450, family 72, subfamily A, polypeptide 15
	scaffold_1	ppa016464m	34652863	34654719	Duplicated homeodomain-like superfamily protein
	scaffold_1	ppa015883m	34655413	34656502	myb domain protein 3
	scaffold_1	ppa023768m	34662496	34663514	myb domain protein 3
	scaffold_1	ppa023812m	34667925	34668882	myb domain protein 5
	scaffold_1	ppa022205m	34672893	34673990	myb domain protein 111
	scaffold_1	ppa026691m	34687478	34688473	Chaperone DnaJ-domain superfamily protein
	scaffold_1	ppa006781m	34689121	34691847	peroxin 10
	scaffold_1	ppa006866m	34689121	34691847	peroxin 10
	scaffold_1	ppa009332m	34692639	34694901	Ribosomal protein S3 family protein
	scaffold_1	ppa008087m	34699618	34703019	S-adenosyl-L-methionine-dependent methyltransferases superfamily protein
	scaffold_1	ppb011302m	34702745	34703081
	scaffold_1	ppa002659m	34703959	34706762	mechanosensitive channel of small conductance-like 10
	scaffold_1	ppa021831m	34710147	34712467	ACT-like protein tyrosine kinase family protein
	scaffold_1	ppa021746m	34716969	34718348
	scaffold_1	ppa007102m	34724147	34727678	Nitrilase/cyanide hydratase and apolipoprotein N-acyltransferase family protein
	scaffold_1	ppa013608m	34727759	34728188
	scaffold_1	ppa022945m	34728234	34729637	Plant regulator RWP-RK family protein
	scaffold_1	ppa021491m	34732332	34734633	Tetratricopeptide repeat (TPR)-like superfamily protein
	scaffold_1	ppa010347m	34734865	34737881	alfin-like 5
	scaffold_1	ppa008656m	34739732	34740941	Mitochondrial substrate carrier family protein
	scaffold_1	ppa005271m	34743383	34745167	Ankyrin repeat family protein
	scaffold_1	ppa019163m	34747794	34748282	17.6 kDa class II heat shock protein
	scaffold_1	ppa027118m	34749753	34750166	17.6 kDa class II heat shock protein
	scaffold_1	ppa011156m	34751160	34752675	17.6 kDa class II heat shock protein
	scaffold_1	ppa004598m	34752825	34756191	S-adenosyl-L-methionine-dependent methyltransferases superfamily protein
	scaffold_1	ppa000748m	34758812	34762296
	scaffold_1	ppa007806m	34762967	34764886	S-adenosyl-L-methionine-dependent methyltransferases superfamily protein
	scaffold_1	ppa018596m	34765029	34765596
	scaffold_1	ppa001189m	34767621	34773360	aminopeptidase M1
	scaffold_1	ppa001193m	34773903	34779308	aminopeptidase M1
	scaffold_1	ppa003748m	34779442	34782216	homology to ABI1
	scaffold_1	ppa004541m	34785222	34790679	AGC (cAMP-dependent, cGMP-dependent and protein kinase C) kinase family protein
	scaffold_1	ppa023547m	34793611	34795213	nucleotide binding;nucleic acid binding
	scaffold_1	ppa004917m	34796409	34798210
	scaffold_1	ppa004669m	34800679	34803963	Cyclophilin-like peptidyl-prolyl cis-trans isomerase family protein
	scaffold_1	ppa026359m	34804615	34807619	Protein kinase protein with adenine nucleotide alpha hydrolases-like domain
	scaffold_1	ppa003238m	34810209	34814063	conserved oligomeric Golgi complex component-related / COG complex component-related
	scaffold_1	ppa020705m	34814541	34817842	S-adenosyl-L-methionine-dependent methyltransferases superfamily protein
	scaffold_1	ppa006409m	34827938	34831120	eukaryotic translation initiation factor 4A1
	scaffold_1	ppa013495m	34831828	34832270	Protein of unknown function (DUF3511)
	scaffold_1	ppa017762m	34833777	34835208	proton pump interactor 1
	scaffold_1	ppa008131m	34842867	34846237	Protein of unknown function (DUF803)
	scaffold_1	ppa011032m	34848760	34850619	Putative lysine decarboxylase family protein
	scaffold_1	ppa023093m	34852240	34852758
	scaffold_1	ppa008235m	34855802	34858785	Mitochondrial substrate carrier family protein
	scaffold_1	ppa015637m	34860159	34862218	calmodulin-binding family protein
	scaffold_1	ppa019192m	34863860	34867559	calmodulin-binding family protein
	scaffold_1	ppa006066m	34869413	34871389	IQ-domain 6
	scaffold_1	ppa1027185m	34872418	34874697	cytochrome P450, family 711, subfamily A, polypeptide 1
	scaffold_1	ppa019787m	34879415	34882016	cytochrome P450, family 711, subfamily A, polypeptide 1
	scaffold_1	ppa003950m	34892690	34895323	cytochrome P450, family 711, subfamily A, polypeptide 1
	scaffold_1	ppa007300m	34897194	34898724	heat shock transcription factor A2
	scaffold_1	ppa008747m	34911159	34914242	Mitochondrial substrate carrier family protein
	scaffold_1	ppa004359m	34916682	34918803	indeterminate(ID)-domain 4
	scaffold_1	ppa002093m	34921656	34926544	FTSH protease 4
	scaffold_1	ppa015275m	34927227	34929454	alpha/beta-Hydrolases superfamily protein
	scaffold_1	ppa005001m	34929684	34931345	sulfoquinovosyldiacylglycerol 1
	scaffold_1	ppa005677m	34935680	34937395	Fatty acid/sphingolipid desaturase
	scaffold_1	ppa024836m	34938311	34938760	LOB domain-containing protein 22
	scaffold_1	ppa002545m	34940186	34942314	leucine-rich repeat transmembrane protein kinase family protein
	scaffold_1	ppa009995m	34944907	34945766
	scaffold_1	ppa009985m	34947936	34950231	Alkaline phytoceramidase (aPHC)
	scaffold_1	ppa009209m	34952993	34954399
	scaffold_1	ppa018286m	34962107	34967649	Disease resistance protein (TIR-NBS-LRR class) family
	scaffold_1	ppa006989m	34971252	34973380	zinc transporter 4 precursor
	scaffold_1	ppa007437m	34974718	34977819	Galactosyltransferase family protein
	scaffold_1	ppa019485m	34978454	34978960
	scaffold_1	ppa018120m	34983673	34985153	cytokinin-responsive gata factor 1
	scaffold_1	ppa000675m	34987494	34992879	glycine decarboxylase P-protein 1
	scaffold_1	ppa001049m	34995938	35001893	Protein kinase superfamily protein
	scaffold_1	ppa010221m	35002426	35003750	Protein of unknown function (DUF1230)
	scaffold_1	ppa010598m	35005367	35006520	Protein of unknown function (DUF778)
	scaffold_1	ppa010788m	35007185	35009096
	scaffold_1	ppa019144m	35013898	35017696	glutamate receptor 2.7
	scaffold_1	ppa021995m	35019395	35023666	glutamate receptor 2.7
	scaffold_1	ppa010315m	35023768	35026136	calcineurin B-like protein 10
	scaffold_1	ppa006590m	35035527	35038575	histone deacetylase 2
	scaffold_1	ppa008161m	35035527	35038575	histone deacetylase 2
	scaffold_1	ppa003277m	35042581	35048940	K+ efflux antiporter 6
	scaffold_1	ppa016461m	35049656	35051094	myb-like transcription factor family protein
	scaffold_1	ppa027232m	35055874	35056302	PYR1-like 2
	scaffold_1	ppa003519m	35061221	35063531	homeobox gene 1
	scaffold_1	ppa022611m	35064042	35065121	Pyridoxal phosphate phosphatase-related protein
	scaffold_1	ppa007955m	35065952	35069633	N-MYC downregulated-like 2
	scaffold_1	ppa004468m	35074922	35080217	Protein phosphatase 2A, regulatory subunit PR55
	scaffold_1	ppa002323m	35083816	35090011	KH domain-containing protein
	scaffold_1	ppa018437m	35092735	35093203	Mitochondrial ATP synthase subunit G protein
	scaffold_1	ppa005067m	35093495	35096604	ferrochelatase 1
	scaffold_1	ppb014410m	35101765	35103114
	scaffold_1	ppa017357m	35103520	35104023
	scaffold_1	ppa011623m	35105407	35108453	Protein of unknown function (DUF1000)
	scaffold_1	ppa009983m	35108624	35110781
	scaffold_1	ppa016423m	35112517	35114160	Protein phosphatase 2C family protein
	scaffold_1	ppa016318m	35114643	35117229
	scaffold_1	ppa004713m	35119427	35123373	gamma vacuolar processing enzyme
	scaffold_1	ppa024693m	35127046	35131165	Protein of unknown function (DUF1639)
	scaffold_1	ppa014503m	35132885	35133417	arabinogalactan protein 15
	scaffold_1	ppa008602m	35135279	35137722	Core-2/I-branching beta-1,6-N-acetylglucosaminyltransferase family protein
	scaffold_1	ppa012543m	35140194	35142514
	scaffold_1	ppa017856m	35143233	35148115	Protein of Unknown Function (DUF239)
	scaffold_1	ppa014645m	35150783	35152683	Protein of Unknown Function (DUF239)
	scaffold_1	ppb023295m	35153312	35155551	Protein of Unknown Function (DUF239)
	scaffold_1	ppa002858m	35156315	35160695	hydroxyproline-rich glycoprotein family protein
	scaffold_1	ppa008192m	35162320	35165936	3\'-5\' exonuclease domain-containing protein / K homology domain-containing protein / KH domain-containing protein
	scaffold_1	ppa010037m	35162573	35165936	3\'-5\' exonuclease domain-containing protein / K homology domain-containing protein / KH domain-containing protein
	scaffold_1	ppa003357m	35166169	35170745	ENTH/VHS family protein
	scaffold_1	ppa011190m	35173013	35174587	SNF7 family protein
	scaffold_1	ppa012748m	35173013	35174985	SNF7 family protein
	scaffold_1	ppa019554m	35177538	35178814	myb domain protein 68
	scaffold_1	ppa007432m	35183437	35184543	Zinc finger C-x8-C-x5-C-x3-H type family protein
	scaffold_1	ppa001089m	35191178	35195076	glycosyl hydrolase family 10 protein / carbohydrate-binding domain-containing protein
	scaffold_1	ppa006938m	35204294	35207358	KNOTTED-like from Arabidopsis thaliana
	scaffold_1	ppa008672m	35204294	35207358	KNOTTED-like from Arabidopsis thaliana
	scaffold_1	ppa008984m	35211385	35212952	Homeobox-leucine zipper protein family
	scaffold_1	ppa023043m	35218768	35221539	branched-chain amino acid aminotransferase 5 / branched-chain amino acid transaminase 5 (BCAT5)
	scaffold_1	ppa008826m	35223324	35225197	branched-chain amino acid transaminase 2
	scaffold_1	ppa015459m	35226518	35232258	DNA binding;ATP binding
	scaffold_1	ppa026475m	35234484	35235721	2-oxoglutarate (2OG) and Fe(II)-dependent oxygenase superfamily protein
	scaffold_1	ppa024417m	35240919	35242288	myb domain protein 68
	scaffold_1	ppa014500m	35243188	35244102
	scaffold_1	ppa002376m	35247920	35254015	hypothetical protein 1
	scaffold_1	ppa015636m	35257400	35259484	1-amino-cyclopropane-1-carboxylate synthase 8
	scaffold_1	ppa018502m	35268660	35270837
	scaffold_1	ppa010627m	35271191	35273688	Chaperone DnaJ-domain superfamily protein
	scaffold_1	ppa003991m	35274086	35277909	FAD/NAD(P)-binding oxidoreductase family protein
	scaffold_1	ppa011235m	35281129	35282743	DNA binding
	scaffold_1	ppa005560m	35283282	35285841	Transmembrane amino acid transporter family protein
	scaffold_1	ppa002209m	35292333	35295328	Cellulose-synthase-like C12
	scaffold_1	ppa007762m	35297695	35299381	basic helix-loop-helix (bHLH) DNA-binding superfamily protein
	scaffold_1	ppa023077m	35308331	35311476	Integrase-type DNA-binding superfamily protein
	scaffold_1	ppa009971m	35317855	35319987
	scaffold_1	ppa008274m	35320464	35321936	RNA-binding protein 1
	scaffold_1	ppa019623m	35330027	35333123	growth-regulating factor 1
	scaffold_1	ppa022556m	35336270	35336764
	scaffold_1	ppa021117m	35338579	35339606
	scaffold_1	ppa000697m	35340683	35350598	pre-mRNA-processing protein 40A
	scaffold_1	ppa016203m	35351552	35352976
	scaffold_1	ppa001416m	35355380	35360766	P-loop containing nucleoside triphosphate hydrolases superfamily protein
	scaffold_1	ppa021433m	35364887	35365327	basic leucine-zipper 4
	scaffold_1	ppa007301m	35366851	35370462	CW7
	scaffold_1	ppa013663m	35371734	35372711
	scaffold_1	ppa022582m	35374510	35374847	phytosulfokine 4 precursor
	scaffold_1	ppa006867m	35377692	35379073	Carbohydrate-binding protein
	scaffold_1	ppa006680m	35382092	35384923	BSD domain-containing protein
	scaffold_1	ppa005536m	35387222	35388655	ARM repeat superfamily protein
	scaffold_1	ppa014196m	35389493	35390038
	scaffold_1	ppa015352m	35392339	35393850	alpha/beta-Hydrolases superfamily protein
	scaffold_1	ppa012471m	35395745	35396452	Uncharacterised conserved protein UCP031279
	scaffold_1	ppa019344m	35398877	35402139	rotamase FKBP 1
	scaffold_1	ppa000801m	35404530	35418712	endoplasmic reticulum-type calcium-transporting ATPase 3
	scaffold_1	ppa001485m	35425057	35430434	Transducin family protein / WD-40 repeat family protein
	scaffold_1	ppa012205m	35432388	35433136
	scaffold_1	ppa016541m	35436778	35440241	Xanthine/uracil permease family protein
	scaffold_1	ppa021982m	35445453	35446586
	scaffold_1	ppa013127m	35446648	35448531	NADH-ubiquinone oxidoreductase-related
	scaffold_1	ppa014007m	35448901	35449544
	scaffold_1	ppa019388m	35465276	35466556
	scaffold_1	ppa026128m	35470411	35472809	exocyst subunit exo70 family protein G1
	scaffold_1	ppa018135m	35475066	35476001
	scaffold_1	ppa005379m	35477066	35479322	F-box family protein
	scaffold_1	ppa011761m	35481546	35483352	GATA type zinc finger transcription factor family protein
	scaffold_1	ppa017526m	35484684	35487290	P-loop containing nucleoside triphosphate hydrolases superfamily protein
	scaffold_1	ppa015248m	35490244	35491050	ZCF37
	scaffold_1	ppa000975m	35492971	35495854	ATP-dependent RNA helicase, putative
	scaffold_1	ppa008097m	35503605	35506072	ZCW7
	scaffold_1	ppa014987m	35506299	35506982
	scaffold_1	ppa002112m	35508120	35510862	no pollen germination related 1
	scaffold_1	ppa005733m	35515951	35519704	Transducin/WD40 repeat-like superfamily protein
	scaffold_1	ppa026629m	35520063	35521671	PHD finger transcription factor, putative
	scaffold_1	ppa007676m	35522223	35523371	Galactose oxidase/kelch repeat superfamily protein
	scaffold_1	ppa009796m	35524308	35526190	voltage dependent anion channel 2
	scaffold_1	ppa007890m	35529450	35531419	ARM repeat superfamily protein
	scaffold_1	ppa010005m	35535828	35536964	alpha/beta-Hydrolases superfamily protein
	scaffold_1	ppa000745m	35546800	35552347	autoinhibited Ca2+-ATPase 1
	scaffold_1	ppa023748m	35554083	35555211	cyclin d5;1
	scaffold_1	ppa005758m	35556998	35560410	interferon-related developmental regulator family protein / IFRD protein family
	scaffold_1	ppa000066m	35561962	35573610	Ubiquitin system component Cue protein
	scaffold_1	ppa022224m	35576892	35578233	basic helix-loop-helix (bHLH) DNA-binding superfamily protein
	scaffold_1	ppa015160m	35581198	35582698	ROOT HAIR DEFECTIVE 6-LIKE 2
	scaffold_1	ppa010396m	35598884	35601971	adenine phosphoribosyl transferase 1
	scaffold_1	ppa012094m	35598884	35601971	adenine phosphoribosyl transferase 1
	scaffold_1	ppa009924m	35605526	35606674	salt tolerance zinc finger
	scaffold_1	ppa014964m	35610739	35611517	LOB domain-containing protein 39
	scaffold_1	ppa002663m	35614141	35618798	Family of unknown function (DUF566)
	scaffold_1	ppa024215m	35623988	35624425	Glycosyl hydrolase family 35 protein
	scaffold_1	ppa014535m	35625891	35627472	Ribosomal protein S14p/S29e family protein
	scaffold_1	ppb022435m	35628398	35628893
	scaffold_1	ppa008395m	35631235	35634587	casein kinase II, alpha chain 2
	scaffold_1	ppa014256m	35635071	35635571	Uncharacterised protein family SERF
	scaffold_1	ppa009684m	35637465	35638378
	scaffold_1	ppa001756m	35648607	35651157	Subtilase family protein
	scaffold_1	ppa025871m	35653595	35655892	Subtilase family protein
	scaffold_1	ppa023719m	35658488	35661070	Subtilase family protein
	scaffold_1	ppa024174m	35662292	35664568	Subtilase family protein
	scaffold_1	ppa008553m	35665181	35666533	ankyrin repeat family protein
	scaffold_1	ppa008129m	35668316	35670531	Syntaxin/t-SNARE family protein
	scaffold_1	ppa013963m	35670562	35672619
	scaffold_1	ppa006944m	35673079	35674326	NAD(P)-binding Rossmann-fold superfamily protein
	scaffold_1	ppa006894m	35674752	35676499	NAD(P)-binding Rossmann-fold superfamily protein
	scaffold_1	ppa023813m	35685127	35686266	NAD(P)-binding Rossmann-fold superfamily protein
	scaffold_1	ppa006816m	35687205	35688550	NAD(P)-binding Rossmann-fold superfamily protein
	scaffold_1	ppa006780m	35689459	35690963	NAD(P)-binding Rossmann-fold superfamily protein
	scaffold_1	ppa015059m	35692587	35694380	ARM-repeat/Tetratricopeptide repeat (TPR)-like protein
	scaffold_1	ppa005287m	35697559	35699894	Protein of unknown function (DUF620)
	scaffold_1	ppa014086m	35709305	35710474	Gibberellin-regulated family protein
	scaffold_1	ppa002845m	35712062	35717015	Eukaryotic aspartyl protease family protein
	scaffold_1	ppa017424m	35728706	35731120	Eukaryotic aspartyl protease family protein
	scaffold_1	ppa024026m	35732011	35734796	pumilio 12
	scaffold_1	ppa003966m	35745268	35748053	NRAMP metal ion transporter 2
	scaffold_1	ppa025799m	35748991	35754031	Ribonuclease H-like superfamily protein
	scaffold_1	ppa024021m	35754360	35755904	cytochrome P450, family 81, subfamily D, polypeptide 8
	scaffold_1	ppa010006m	35756777	35758831	RING/U-box superfamily protein
	scaffold_1	ppa019886m	35760392	35762707	cytochrome P450, family 81, subfamily D, polypeptide 8
	scaffold_1	ppa019774m	35763048	35766096	Leucine-rich repeat protein kinase family protein
	scaffold_1	ppa023054m	35768602	35769003	AGAMOUS-like 67
	scaffold_1	ppa021737m	35769286	35770483	AGAMOUS-like 104
	scaffold_1	ppa020874m	35771857	35772251	AGAMOUS-like 67
	scaffold_1	ppa025164m	35779913	35783456	Plant transposase (Ptta/En/Spm family)
	scaffold_1	ppa015872m	35792312	35796889	Leucine-rich repeat protein kinase family protein
	scaffold_1	ppa000860m	35797353	35801120	Leucine-rich repeat protein kinase family protein
	scaffold_1	ppa016968m	35802290	35802936	Leucine-rich repeat protein kinase family protein
	scaffold_1	ppa020376m	35806745	35808729	cyclin-dependent protein kinase 3;2
	scaffold_1	ppa024921m	35812079	35814167	CYCLIN A3;4
	scaffold_1	ppa003666m	35814952	35818722	WD-40 repeat family protein
	scaffold_1	ppb024689m	35821854	35822931
	scaffold_1	ppa023262m	35823427	35825015	Cytochrome P450 superfamily protein
	scaffold_1	ppa015528m	35830480	35831139	cytochrome P450, family 81, subfamily D, polypeptide 5
	scaffold_1	ppa016042m	35831786	35834118	Cytochrome P450 superfamily protein
	scaffold_1	ppa022722m	35835199	35837467	cytochrome P450, family 81, subfamily D, polypeptide 5
	scaffold_1	ppa016513m	35838134	35840095	cytochrome P450, family 81, subfamily D, polypeptide 5
	scaffold_1	ppa017745m	35841311	35842609	cytochrome P450, family 81, subfamily D, polypeptide 2
	scaffold_1	ppa016721m	35854223	35854444
	scaffold_1	ppb018168m	35854553	35856821	cytochrome P450, family 81, subfamily D, polypeptide 3
	scaffold_1	ppa012555m	35856747	35858295	WPP domain protein 2
	scaffold_1	ppa022911m	35861247	35861552
	scaffold_1	ppa012040m	35866663	35867602	F-box family protein
	scaffold_1	ppa019458m	35868496	35869142
	scaffold_1	ppa025516m	35870684	35871154
	scaffold_1	ppa019776m	35872592	35873516	MRG family protein
	scaffold_1	ppa011820m	35874450	35876756	MRG family protein
	scaffold_1	ppa026593m	35877407	35879806	S-locus lectin protein kinase family protein
	scaffold_1	ppa014050m	35879908	35880600
	scaffold_1	ppa001576m	35880683	35883082	S-locus lectin protein kinase family protein
	scaffold_1	ppa027139m	35889480	35891894	S-locus lectin protein kinase family protein
	scaffold_1	ppa018262m	35893502	35895895	lectin protein kinase family protein
	scaffold_1	ppa008979m	35898186	35899551	myb domain protein r1
	scaffold_1	ppa018867m	35904141	35905415	Domain of unknown function (DUF303)
	scaffold_1	ppa015335m	35906586	35907641	Domain of unknown function (DUF303)
	scaffold_1	ppa014020m	35908224	35908818
	scaffold_1	ppa008583m	35911927	35914302	N-terminal nucleophile aminohydrolases (Ntn hydrolases) superfamily protein
	scaffold_1	ppa015949m	35927946	35929426	CYCLIN D3;1
	scaffold_1	ppa024709m	35935141	35937764	Protein of unknown function (DUF3223)
	scaffold_1	ppa004591m	35942192	35943906	VIER F-box proteine 1
	scaffold_1	ppa010756m	35944772	35948545	Mannose-P-dolichol utilization defect 1 protein
	scaffold_1	ppa007138m	35950970	35952673	Serine/threonine-protein kinase WNK (With No Lysine)-related
	scaffold_1	ppa005199m	35955139	35958419	Granulin repeat cysteine protease family protein
	scaffold_1	ppa007930m	35966149	35967624	WRKY DNA-binding protein 7
	scaffold_1	ppa025707m	35969866	35971616	Leucine-rich repeat (LRR) family protein
	scaffold_1	ppa002533m	35974133	35977020	Leucine-rich repeat protein kinase family protein
	scaffold_1	ppa010880m	35982026	35984734
	scaffold_1	ppa000680m	35985101	35994169	P-loop containing nucleoside triphosphate hydrolases superfamily protein
	scaffold_1	ppa004977m	36000164	36004072	long-chain base1
	scaffold_1	ppa012638m	36004896	36006401	sumo conjugation enzyme 1
	scaffold_1	ppa013421m	36004896	36006401	sumo conjugation enzyme 1
	scaffold_1	ppa013843m	36004896	36006401	sumo conjugation enzyme 1
	scaffold_1	ppa026697m	36007960	36009801	SPla/RYanodine receptor (SPRY) domain-containing protein
	scaffold_1	ppa006432m	36013297	36014535	C2H2-like zinc finger protein
	scaffold_1	ppa012302m	36018710	36020437	DREB and EAR motif protein 3
	scaffold_1	ppa012304m	36018710	36020437	DREB and EAR motif protein 3
	scaffold_1	ppa010951m	36029384	36030709	WUSCHEL related homeobox 4
	scaffold_1	ppa002618m	36032679	36036534	poly(A) binding protein 2
	scaffold_1	ppa002620m	36032679	36041202	poly(A) binding protein 2
	scaffold_1	ppb015328m	36038271	36039746	HXXXD-type acyl-transferase family protein
	scaffold_1	ppa024441m	36044942	36046420	HXXXD-type acyl-transferase family protein
	scaffold_1	ppa015472m	36049525	36051011	HXXXD-type acyl-transferase family protein
	scaffold_1	ppa023250m	36053172	36055225	NAC (No Apical Meristem) domain transcriptional regulator superfamily protein
	scaffold_1	ppa002107m	36060362	36065016	RING/U-box superfamily protein
	scaffold_1	ppa021918m	36067677	36069915	basic helix-loop-helix (bHLH) DNA-binding superfamily protein
	scaffold_1	ppa018148m	36071852	36072734	basic helix-loop-helix (bHLH) DNA-binding superfamily protein
	scaffold_1	ppa005531m	36075122	36078170	Protein kinase superfamily protein
	scaffold_1	ppa1027224m	36079629	36081911	Subtilase family protein
	scaffold_1	ppa023578m	36091592	36093814	Subtilase family protein
	scaffold_1	ppa001770m	36096174	36098477	Subtilisin-like serine endopeptidase family protein
	scaffold_1	ppa026635m	36107228	36108506	heat shock transcription factor B4
	scaffold_1	ppa008290m	36118789	36121836	S-ribonuclease binding protein 1
	scaffold_1	ppa008855m	36122836	36124050
	scaffold_1	ppa005814m	36129493	36132416	Transducin/WD40 repeat-like superfamily protein
	scaffold_1	ppa021226m	36136856	36137638	basic helix-loop-helix (bHLH) DNA-binding superfamily protein
	scaffold_1	ppa016063m	36143085	36146329	alpha/beta-Hydrolases superfamily protein
	scaffold_1	ppa006694m	36146360	36148912	Remorin family protein
	scaffold_1	ppa001910m	36160762	36165714	S-adenosyl-L-methionine-dependent methyltransferases superfamily protein
	scaffold_1	ppa001502m	36165906	36169684	THO complex, subunit 5
	scaffold_1	ppa006503m	36170846	36174535	abscisic acid responsive elements-binding factor 2
	scaffold_1	ppa011355m	36177662	36179535	Protein of unknown function (DUF3223)
	scaffold_1	ppa017457m	36180957	36184991	glutamate receptor 2
	scaffold_1	ppa020816m	36185954	36189006	glutamate receptor 2.1
	scaffold_1	ppa004171m	36190302	36194641	Protein kinase family protein
	scaffold_1	ppa013467m	36195796	36196980
	scaffold_1	ppa010429m	36196774	36199340	cold regulated gene 27
	scaffold_1	ppa012041m	36196774	36199340	cold regulated gene 27
	scaffold_1	ppa010640m	36200581	36202944	Polyketide cyclase / dehydrase and lipid transport protein
	scaffold_1	ppa005234m	36211925	36214628	cytochrome P450, family 707, subfamily A, polypeptide 4
	scaffold_1	ppa011634m	36215715	36216479	Thioredoxin superfamily protein
	scaffold_1	ppa013415m	36217221	36218140	sterol carrier protein 2
	scaffold_1	ppa006160m	36219748	36221456	alpha-amylase-like
	scaffold_1	ppa000328m	36221929	36227629	Vacuolar import/degradation, Vid27-related protein
	scaffold_1	ppa010039m	36228199	36230042	photosystem I light harvesting complex gene 5
	scaffold_1	ppa007933m	36230874	36232444
	scaffold_1	ppa001110m	36235235	36238191	Plant protein of unknown function (DUF827)
	scaffold_1	ppa003165m	36242754	36244800	plant glycogenin-like starch initiation protein 3
	scaffold_1	ppa009744m	36247002	36249510	Tic22-like family protein
	scaffold_1	ppa024957m	36250721	36250936
	scaffold_1	ppa026792m	36254054	36256169
	scaffold_1	ppa022259m	36257151	36257363	Calcium-binding EF-hand family protein
	scaffold_1	ppa013918m	36265666	36266354	EF hand calcium-binding protein family
	scaffold_1	ppa018514m	36269192	36269473	Calcium-binding EF-hand family protein
	scaffold_1	ppa024480m	36276250	36277564	EF hand calcium-binding protein family
	scaffold_1	ppa013983m	36283385	36284013	Calcium-binding EF-hand family protein
	scaffold_1	ppa016083m	36286697	36286975
	scaffold_1	ppa020799m	36290216	36290503	calcium-dependent protein kinase 34
	scaffold_1	ppa000888m	36291377	36296776	phosphatidic acid phosphohydrolase 2
	scaffold_1	ppa001388m	36292408	36296776	phosphatidic acid phosphohydrolase 2
	scaffold_1	ppa008231m	36300916	36301938	BRI1 kinase inhibitor 1
	scaffold_1	ppa006058m	36304651	36309370	Protein phosphatase 2C family protein
	scaffold_1	ppb024283m	36314798	36318511	AP2/B3-like transcriptional factor family protein
	scaffold_1	ppb024440m	36319463	36321020	AP2/B3-like transcriptional factor family protein
	scaffold_1	ppa001975m	36321762	36326751	NAD(P)-binding Rossmann-fold superfamily protein
	scaffold_1	ppa007648m	36327753	36330092	origin recognition complex second largest subunit 2
	scaffold_1	ppa008511m	36331127	36334486
	scaffold_1	ppa017926m	36335292	36335525
	scaffold_1	ppa012299m	36339030	36339632	DNAJ heat shock N-terminal domain-containing protein
	scaffold_1	ppa013309m	36339974	36340716
	scaffold_1	ppa011526m	36341699	36342460
	scaffold_1	ppa016886m	36342856	36346749	Leucine-rich repeat transmembrane protein kinase protein
	scaffold_1	ppa024286m	36356538	36361326	Leucine-rich repeat transmembrane protein kinase protein
	scaffold_1	ppa024675m	36370337	36370813
	scaffold_1	ppa017683m	36371502	36375932	Leucine-rich repeat transmembrane protein kinase protein
	scaffold_1	ppa010612m	36389266	36391355	succinate dehydrogenase 5
	scaffold_1	ppa008795m	36392863	36393947	alpha/beta-Hydrolases superfamily protein
	scaffold_1	ppa008965m	36394584	36397530	Mov34/MPN/PAD-1 family protein
	scaffold_1	ppa026872m	36399010	36400972	phospholipase A 2A
	scaffold_1	ppa015844m	36403828	36405769	phospholipase A 2A
	scaffold_1	ppa019532m	36411539	36413490	phospholipase A 2A
	scaffold_1	ppa006466m	36415038	36417158	phospholipase A 2A
	scaffold_1	ppa021897m	36419981	36422121	phospholipase A 2A
	scaffold_1	ppa024261m	36425026	36427388	phospholipase A 2A
	scaffold_1	ppa019615m	36430014	36431937	phospholipase A 2A
	scaffold_1	ppa000381m	36433298	36439382	alpha/beta-Hydrolases superfamily protein
	scaffold_1	ppa009873m	36440674	36442181	heme oxygenase 2
	scaffold_1	ppa025453m	36444270	36446306	P-loop containing nucleoside triphosphate hydrolases superfamily protein
	scaffold_1	ppa000724m	36446655	36453195	Calcineurin-like metallo-phosphoesterase superfamily protein
	scaffold_1	ppa020556m	36458768	36459043
	scaffold_1	ppa005903m	36464250	36468110	RNA-binding protein 47C
	scaffold_1	ppa008920m	36469980	36473978	uroporphyrinogen-III synthase family protein
	scaffold_1	ppa014620m	36474119	36476454	serine carboxypeptidase-like 40
	scaffold_1	ppa023729m	36479083	36482497	serine carboxypeptidase-like 40
	scaffold_1	ppa022742m	36484384	36486792	serine carboxypeptidase-like 40
	scaffold_1	ppa003634m	36492673	36495947	Protein of unknown function, DUF547
	scaffold_1	ppa004642m	36492673	36495947	Protein of unknown function, DUF547
	scaffold_1	ppa008039m	36501133	36502499	Protein of unknown function (DUF1645)
	scaffold_1	ppa017763m	36503731	36508004	alpha/beta-Hydrolases superfamily protein
	scaffold_1	ppa016563m	36508257	36511249	Ribonuclease H-like superfamily protein
	scaffold_1	ppa002365m	36511649	36517165	alpha/beta-Hydrolases superfamily protein
	scaffold_1	ppa014294m	36517032	36518055
	scaffold_1	ppa010854m	36520226	36521004	Protein of unknown function, DUF617
	scaffold_1	ppa010735m	36527447	36528174	myb domain protein r1
	scaffold_1	ppa021018m	36530097	36530704	Cupredoxin superfamily protein
	scaffold_1	ppa020468m	36532708	36533064
	scaffold_1	ppa021954m	36547269	36548135
	scaffold_1	ppa007673m	36554002	36556895	gibberellin 20-oxidase 3
	scaffold_1	ppa015988m	36560164	36561279	gibberellin 20-oxidase 3
	scaffold_1	ppa002432m	36570883	36573313	wall-associated kinase 2
	scaffold_1	ppa001066m	36574843	36585021	shoot gravitropism 2 (SGR2)
	scaffold_1	ppa001735m	36587597	36593506	KH domain-containing protein
	scaffold_1	ppa026285m	36596003	36596744
	scaffold_1	ppa006322m	36599924	36603396	alpha/beta-Hydrolases superfamily protein
	scaffold_1	ppa003696m	36612429	36615348	RNApolymerase sigma-subunit C
	scaffold_1	ppa000219m	36617820	36627983
	scaffold_1	ppa012946m	36628450	36629620
	scaffold_1	ppa000095m	36630374	36639217	Tetratricopeptide repeat (TPR)-like superfamily protein
	scaffold_1	ppa023895m	36644765	36645782
	scaffold_1	ppa018784m	36646371	36646706	oleosin3
	scaffold_1	ppa025868m	36647802	36648179	oleosin3
	scaffold_1	ppa009425m	36651654	36654441	ataurora1
	scaffold_1	ppa004610m	36655745	36659287	phosphofructokinase 3
	scaffold_1	ppa010596m	36666077	36667980	profilin 3
	scaffold_1	ppa010614m	36666077	36668341	profilin 3
	scaffold_1	ppa011550m	36670557	36673900	early nodulin-related
	scaffold_1	ppa012717m	36670557	36672920
	scaffold_1	ppa026474m	36674308	36677849	haloacid dehalogenase-like hydrolase family protein
	scaffold_1	ppa003601m	36681437	36685385	haloacid dehalogenase-like hydrolase family protein
	scaffold_1	ppa021844m	36689790	36693886	nuclear poly(a) polymerase
	scaffold_1	ppa000941m	36695868	36698960	Protein kinase family protein with leucine-rich repeat domain
	scaffold_1	ppa014629m	36701245	36703938	amino acid permease 8
	scaffold_1	ppa016832m	36705826	36709481	amino acid permease 8
	scaffold_1	ppa018699m	36711062	36713314	MuDR family transposase
	scaffold_1	ppa013361m	36716705	36717635	phytochrome-associated protein 1
	scaffold_1	ppa022006m	36719783	36721886	HPT phosphotransmitter 4
	scaffold_1	ppa025950m	36724651	36729761	Nucleotidylyl transferase superfamily protein
	scaffold_1	ppa003906m	36733550	36737291	ATP-dependent protease La (LON) domain protein
	scaffold_1	ppa003210m	36737660	36741993	NADP-malic enzyme 3
	scaffold_1	ppa018892m	36745995	36748935
	scaffold_1	ppa002269m	36751818	36756681	Protein kinase family protein
	scaffold_1	ppa015943m	36758296	36762609	RNA helicase family protein
	scaffold_1	ppa014085m	36765731	36766610
	scaffold_1	ppa014721m	36774845	36775450
	scaffold_1	ppa018663m	36789196	36789699	Polyketide cyclase/dehydrase and lipid transport superfamily protein
	scaffold_1	ppa018903m	36790839	36791273	Polyketide cyclase/dehydrase and lipid transport superfamily protein
	scaffold_1	ppb024359m	36792611	36793488	Polynucleotidyl transferase, ribonuclease H-like superfamily protein
	scaffold_1	ppa012464m	36799643	36800257	Polyketide cyclase/dehydrase and lipid transport superfamily protein
	scaffold_1	ppa007225m	36800354	36803167	alpha/beta-Hydrolases superfamily protein
	scaffold_1	ppb017373m	36812611	36813174	Protein of unknown function (DUF1677)
	scaffold_1	ppa021531m	36814639	36815215	Protein of unknown function (DUF1677)
	scaffold_1	ppa021898m	36820162	36823278	Leucine-rich receptor-like protein kinase family protein
	scaffold_1	ppa001386m	36826758	36831876	homeobox gene 8
	scaffold_1	ppa008357m	36838329	36841337	Thioredoxin superfamily protein
	scaffold_1	ppa015753m	36845238	36846653	GATA transcription factor 12
	scaffold_1	ppa007038m	36849781	36851421	GATA transcription factor 12
	scaffold_1	ppa014000m	36855038	36857148
	scaffold_1	ppa011805m	36857500	36860042	Peptidyl-tRNA hydrolase II (PTH2) family protein
	scaffold_1	ppa011837m	36857500	36860042	Peptidyl-tRNA hydrolase II (PTH2) family protein
	scaffold_1	ppa011889m	36857500	36860042	Peptidyl-tRNA hydrolase II (PTH2) family protein
	scaffold_1	ppa010509m	36861084	36861944	SWIM zinc finger family protein / mitogen-activated protein kinase kinase kinase (MAPKKK)-related
	scaffold_1	ppa005124m	36863797	36865685	Regulator of chromosome condensation (RCC1) family protein
	scaffold_1	ppa002043m	36866136	36872777
	scaffold_1	ppa000805m	36873652	36877947	Protein of unknown function (DUF810)
	scaffold_1	ppa007579m	36880806	36882476	RNI-like superfamily protein
	scaffold_1	ppa008657m	36882630	36884849	YebC-related
	scaffold_1	ppa006042m	36886170	36889062	carotenoid cleavage dioxygenase 8
	scaffold_1	ppa013431m	36897379	36898430
	scaffold_1	ppa009533m	36913157	36914539	Integrase-type DNA-binding superfamily protein
	scaffold_1	ppa011151m	36920261	36923983
	scaffold_1	ppa002395m	36924872	36927717	Exostosin family protein
	scaffold_1	ppa010603m	36931077	36933959	Ribosomal protein S5 domain 2-like superfamily protein
	scaffold_1	ppa010811m	36931077	36933959	Ribosomal protein S5 domain 2-like superfamily protein
	scaffold_1	ppa015590m	36935377	36938726	carotenoid cleavage dioxygenase 1
	scaffold_1	ppa022654m	36941311	36944924	carotenoid cleavage dioxygenase 1
	scaffold_1	ppa016014m	36946593	36950145	carotenoid cleavage dioxygenase 1
	scaffold_1	ppa015384m	36950858	36952219	Transducin/WD40 repeat-like superfamily protein
	scaffold_1	ppa010453m	36952563	36953549	tonoplast intrinsic protein 4;1
	scaffold_1	ppa007459m	36956023	36959423	Glyoxalase/Bleomycin resistance protein/Dioxygenase superfamily protein
	scaffold_1	ppa021245m	36959725	36962206	Plant protein of unknown function (DUF828) with plant pleckstrin homology-like region
	scaffold_1	ppa006081m	36963334	36968122	casein kinase I-like 3
	scaffold_1	ppa024999m	36969192	36971132	glyoxal oxidase-related protein
	scaffold_1	ppa023740m	36971647	36977114	Phosphorylase superfamily protein
	scaffold_1	ppa004789m	36978466	36982515	tocopherol cyclase, chloroplast / vitamin E deficient 1 (VTE1) / sucrose export defective 1 (SXD1)
	scaffold_1	ppa026386m	36983117	36983473
	scaffold_1	ppa005926m	36985063	36987242	Nucleotide-diphospho-sugar transferases superfamily protein
	scaffold_1	ppa000842m	36989096	36995205	catalytics
	scaffold_1	ppa021688m	36995754	36996767	ARM repeat superfamily protein
	scaffold_1	ppa026902m	36997620	36999918	D-arabinono-1,4-lactone oxidase family protein
	scaffold_1	ppa000318m	37002560	37008224	embryonic flower 1 (EMF1)
	scaffold_1	ppa002998m	37017033	37021772	Tesmin/TSO1-like CXC domain-containing protein
	scaffold_1	ppa006996m	37023270	37027280	alpha/beta-Hydrolases superfamily protein
	scaffold_1	ppa012730m	37027274	37030234	peroxin4
	scaffold_1	ppa012733m	37027274	37030234	peroxin4
	scaffold_1	ppa012734m	37027274	37030234	peroxin4
	scaffold_1	ppa002235m	37031340	37037681	ENTH/VHS/GAT family protein
	scaffold_1	ppa006695m	37039956	37042017	D-aminoacid aminotransferase-like PLP-dependent enzymes superfamily protein
	scaffold_1	ppa009868m	37043695	37046567
	scaffold_1	ppa004079m	37047480	37051363	RNA polymerase I-associated factor PAF67
	scaffold_1	ppa010813m	37052947	37054609	Tetraspanin family protein
	scaffold_1	ppa010960m	37052947	37054609	Tetraspanin family protein
	scaffold_1	ppa012534m	37053349	37054609	Tetraspanin family protein
	scaffold_1	ppa005576m	37055977	37059929	aspartate aminotransferase 3
	scaffold_1	ppa005315m	37060550	37064336	aspartate aminotransferase 3
	scaffold_1	ppa000676m	37064902	37070931	Homeodomain-like protein
	scaffold_1	ppa005151m	37072035	37075116	La protein 1
	scaffold_1	ppa011315m	37077351	37079998
	scaffold_1	ppa005114m	37081818	37085183	Sulfite exporter TauE/SafE family protein
	scaffold_1	ppa008219m	37091499	37096145	signal peptide peptidase
	scaffold_1	ppa008212m	37096847	37099493	rhomboid-like protein 11
	scaffold_1	ppa002759m	37100311	37102502	Tetratricopeptide repeat (TPR)-like superfamily protein
	scaffold_1	ppa018859m	37103943	37105589	Peroxisomal membrane 22 kDa (Mpv17/PMP22) family protein
	scaffold_1	ppa023861m	37106315	37109495	proline extensin-like receptor kinase 1
[truncated: 8,723 more rows]
